# Supplementary material for: Genome-wide identification and expression analysis of the EXO70 gene family in grape (Vitis vinifera L)
Source: PeerJ. 2021 Apr 21;9:e11176. doi: 10.7717/peerj.11176 (PMC8067907; doi:10.7717/peerj.11176)
Supplement: Supplemental Information 11 [file peerj-09-11176-s011.txt]

>VvEXO70-01
MEKPPPEKSGSFSGHNVESHPPESEAEGELEDRENAKESSSISDSALPQVSQDIDGFLSH
LSLHDDKSNPPDVPDSVEVFCKLVEAMIGNYDSGDSSARFGQVPEEDTAFVESVGRISKL
MNALRGFPVESPAAAMYGRSGSVLQRAMSFLEDELRTLLEDSRSHISDSKSLKTKHPSFN
SKEDHDRCPLPESESTGDDEYPAYPPEVVASMKKIAMAMISAGYETECCQVFSILRRNAF
KEAINKLGFDSISIDDVQKMHWETLEGEIAKWIKVVKHCSLILFPGERRFAESVFEDYPE
IFSSQFSNLARATVIHFLNFAEAVAMTKRSAEKLFKFLDMYESLRDLVPAISSPTSDDNG
HELKSETMTAGSRLGEAAVSIFCDLENSIKSDVSKTPVPSGAVHPLTRYTMNYLKYACEY
KDTLEEVFQQHQKIERTDEAGSDQTPFATQLIAVMDLLDSNLDTKSKLYKDMSLRYIFLM
NNGRYILQKIKGSSEIHEVMGDTWCRRRSSDLRQYHKNYQRETWSKVLQCLRDEGLQVNG
KVNKPVLKERFKTFNTLFDEIHKTQSTWVVSDEQLQSELRVSISAVMIPAYRSFLARFSQ
YLDSGRQTEKYVKYQPDDIETSIDELFDGNPTSMTRKRT


>VvEXO70-02
MGVAVGMDALSERAAMMRESVQKSQTISDSIVSILGSFDHRLSALETAMRPTQIRTHSIR
RAHENIDKTLKAAEVILAQFDLYRQAEGKVLRGPQEDLESYLESIDQLRSNIRFFSSNKS
FKSNDGVVNHANNLLAKAISKLEEEFKQLLSSYSKPVEPDRLFDGLPNSLRPSSGSPGNQ
ADSSIKALSNNHSEHQNSNLETAVYTPPTLIPPRVLPLLHDLAQQMVQAGHQQQLLKIYR
DTRSSVFEESLRKLGVEKLSKDDVQKMQWEVLEAKIGNWIHFMRIAVKLLFAGERKVCDQ
IFQGFDSLSDQCFAEVTASSVSVLLSFGEAIARSKRSPEKLFVLLDMYEIMRELHSEIET
IFKGKACTEIRESALGLTKRLAQTAQETFGDFEEAVEKDATKTAVSDGTVHPLTSYVINY
VKFLFDYQSTLKQLFQEFENEKETTSQLASVTMRIMHALQTNLDGKSKQYKDPALTHLFL
MNNIHYMVRSVRRSEAKDLLGDDWVQRHRRIVQQHANQYKRNAWAKILQCLTIQALTSSG
GGSTVGTDGGNSSGVSRAMVKDRFKTFNMQFEELHQKQSQWTVPDTELRESLRLAVAEVL
LPAYRNFIKRFGPLVESGKNPQKYIRFTAEDLERMLGEFFEGRTLNEAKR


>VvEXO70-03
MEECRAIIPTYEGEEHVVAAAHHMVKALMASKNLTGDFKKILVDLDTHLSTMTILNERKG
DELSEVELRLKCAEKKIMNRESKQLMIWDSGSKQVLEYLQAVEEVQTLKESLESLSLNGG
EKQKRLLRQAESILQIAMVRLEEELLHILRHKKQSFEPEFASFHSCEEVVVYEESIVSVE
DDISEDSSRRDSNGDESKEYTIGLINPEVIPHLKSIANVMFASNYDQEFCQAFIGARKDA
LDEYLGILELEKLSIEDVLRMDWGNLNYEIKKWIRAMKIIIRVYLASEKRLCDHILGDFG
SINPICFVETSKVSMLRLLNFGEAVAIGQHLPEKLFSLLNMYEALADLLLHIDALFSEEA
GASIRIDFHKLQRELGDAAGATFMEFETAIASYTSTSPFPGGGILHLTRYVMNYIKILTE
YSNTLNLLLKDQNGEDPEPLIEAENAQGVPSQVVCPVAHHLRSIASLLESNLESRSKLYK
DVSLQHIFLMNNIHYMVQKVKGSELRGFFGDEWIRKHMVKVQQRVTSYERTTWSSVLSLL
REDGNSGSSSPWKMILKERCRGFSIAFEEVYKNQTAWFIPDPQLRDNLRILTSQKIIQAY
RGFIGRNSENLSDKHIKYSADDLENYVHNLFEGSPKSLNNRRK


>VvEXO70-04
MATTTTISGGGGAGGAGGEDRVMATAQQIVKSLNTTKEVTEDMLLIFSSFDNRLSNISNL
IETKTEVDQFEAAEKVIMRWDSNSEASRHTLPWDEAPEEAAEYLAAVDEILQMTEDLAIR
SDGEMMDRAESALQVAMTRLEDEFRHILIRNTVPLDADRLYGSIRRVSLSFPTNEGEIMG
DFDGFVDDDQENSCYHERGGSLGDDVCVDLIQPDAVAELKEIADRMIRSGYEKECCQVYS
SVRRDVLDECLSILGVEKLSIEEVQKIEWRSLDEKMKKWMQAVKIVVRVLLWGEKRLCDQ
AFSGSDLIKEVCFTETAKSCVMQLLNFGEAVAIGRRSSEKLFRILDMYDALADVLPDLEA
LFSDESGQFVWSEARGVLAGLGEAAKGTFAEFENAVRSETSRRPIQGGEIHPLTRYVMNY
VKLVVDYSETLNTLLESEDDDESAHLQNRDGDNLQLGNTPPIGRRLLLLMSCLESNLTEK
SKLYEDNAMQYIFLMNNILYIVQKVKDSELGKILGDHWVRKRRGQIRQYATSYLRASWSK
VLACLKDEGIGGSSSNASKMALKERFKNFNACFEDIYRIQTAWKVHDAQLREELRISISE
KVIPAYRSFMGRFGNNLESGRNAGKYIKYTPEDLENYLLDLFEGSSLVLHHMRRKTA


>VvEXO70-05
MGVPQAMQTLSERAAFTRESLQKSQTITDSMVAILGSFDHRLSALETAMRPTQIRTHSIR
KAHENIDKTLKAAELILAQFDLTRKAEAKILRGPHEDLESYLEAMDQLRSIVHFFNCNKS
YKSNAGVLNHVNNLLAKANLKIEEEFRQLLTSYSKPVEPDRLFDCLPHSLRPSSGSPGHQ
GEATGKNPSSTNHSEHNKSLETAVYTAPTLIPPRILPLLHDLAQQMSQAGHQQQLYKIYR
ETRASALEQSLRKLGVEKLTKDDVQKMQWEVLEAKIGNWIHFMRIAVKLLFSGEKKVCGQ
IFDGVDSLRDQCFAEVTANSVAVLLSFGDAIAKSKRSPEKLFVLLDMYEIMRELHSEIET
IFEGQACVEMRESSLSLTKRLAQTAQETFGDFEEAVEKDATKTAVLDGTVHPLTSYVINY
VKFLFDYQSTLKQLFQEFGEGDADAQLASVTTQIMLALQNNLDGKSKQYKDPALTQLFLM
NNIHYIVRSVRRSEAKDLLGDDWVQIHRRIVQQHANQYKRVSWAKILQCLSIQGAASSGG
GGAIAEAGSGSGVSRAMVKDRYKTFNIQFEELHQRQSQWTVPDSELRESLRLAVAEVLLP
AYRSFIKRFGPMIENGKNPHKYIRYTPEDLEHMLSEFFEGKTLNELKR


>VvEXO70-06
MLFFFPKDSVPAEAALFLYLTPPPPLLQPSLNSTNTAPTHNHKANKKIIPDQSGSSFPPM
PRKGMRSFFFSHKADSSSASHCPSPSRSTATPSIPRRSISDAAMAKGVEEAEAMIMKWDA
DTSAYAKVTSIFYESKKEAHDFIKCVNDLQKAMHFMVSENSSSEMVVRAQRLMQIAMKRL
QKEFYQILSTNRAYLDPESVSTRSSRLSARSSTSDYDDDIRTAGDSISEVEQVSSNAMDD
LRSIAECMISSGYGKECVRIYKIIRKSIVDEGIYRLGVEKLSSSQIHKMDWEIVELKIKN
WLEGIKISITTLFTGERILCDHVFAASDSMRESCFAEISKEGATLLFEFPRLLVSKSKRS
PDMAFRTLDVYTAISDNWPDIESIFSFESTSSVRLHALTTLSKLGESVRMMLSEFESVIQ
KDSSKSPVAGGGLHPLTQYVMNYLSHLADYSSILGDIIGDSPPPVQSPLPEFYFESSDTD
NTPAPAISVRLAWIILFLLCKLDGKAKQYKEVSLSYLFLANNLQHVVSKVRTSNLRYLLG
DEWISMHESKLRQFAANYERLGWGHVISSMPENPKAAISPEEAKETFRKFNLEFEQAYRK
QSSYIVPDPKLRDEIKASIARKLDSVYQEFYETHRETLATIRNAEMLIRFAPEDVRNCLS
DLFYGTGSGDSMSVSSTSSSSSPRRRHR


>VvEXO70-07
MIGCGDDHQIPIAHPISDYDILIDALPSVTINDLHEIAKRMVAAGFGKECSHVYSSCRRE
FLEESISRLGLQKLSIEEIQKMAWCDLEDQIERWTKAATVALRILFPSERRLCDRVFFGF
SSAANLSFMEVCRGSTIQLLNFADAVAIGSRSPERLFKVLDVFETLRDLMPEFEAVFSDQ
YCLLLRNEAITIWRRLGEAIRGILMELENLIRRDPAKSEVPGGGLHPITRYVMNYLRAAC
RSRQTLEQVFNESIDDRTSSSSLSVQMAWIMELLESNLEVKSRIYRDPALCSVFMMNNGK
YIVQKVKDSELGLLLGDDWIRKHTAKIRQYQVNYQRSSWNKVLAVLKADNTSLAPNPSLN
TMRERLKLFNLHFDETCRAQSTWFIFDEQLREELRISVVENLSQVYRNFLGRLQSVPEAG
KHPEKLIKYSVEEIGARVNGLFQRGGGGGGGK


>VvEXO70-08
MPRKGMRTIFFKASSPSSSHQSSPSRAPSSPLHESMMDENIDNAQSVISKWYSDESSFAN
FTSLFHSSRSEAKQFLSAVADLQRAMHFFVNHDSTSEKLIRSQNLMQLAMKRLEKEFYQI
LSSSREYLDPESVSSHVSARSSISDFEDDRASEEEFGASIESVSGVERESELAMADLKAI
ADCMISSGYGKECVKIYKLVRKSIVDESLYHLGVERLSYSQIQKMDWELIENKIRHWLNA
VKAAVKTLFYGERILCDRVFSASDSIRESCFSEITKEGALSLFGFPEHVARCKKTPEKMF
RILDLYESISDLWPEIDSIFSFESTSAVLSQATSALIRLGEAVRTMLSDFEAAIQKDSSK
TPIRGGGVHPLTRYVMNYVSFLSDYSGVLSVIVAEWPLTVQSSMPESYFENPKSDDDPTS
AISLRLAWLVLVLLCKLDGRAKLYKDVSLSYIFLANNLQYVTTKVRTSNIRYLLGDDWIA
KHEIKVKQYASNYERMGWSKVFSSLPENPSADISPEKAKECFKKFNSAFEEVYRKQTSWV
VPDNKLQEEIKLSIAKKLEPTYRAFYEKNRARLRREPGSESVVRFAPDDMGNYLSDLFYG
TGVSGSTSSSSSSSPSSLSRG


>VvEXO70-09
MVTPLPRGYYKAMAEVDSFQNLLAARMFLKTSLEKSRTVASGLEKTGPRLEEIKQRLSSL
EAAVRPLRAQKCSLAAVGGHISRAVGPAAAVLKVFDAIHGLEKSLSSDPTSDLYGYLLVV
KRLEEALRFLAENCGLAIRWLEDVVEFLKDNGVTDDHRYLSNVTKSLNILRELQASEERA
RLDGGLLSAAYDKLETEYRRLLGENGVPLPIISSSSSIVAPSSLPVFVIQKLQATIERLR
ANNRLENCISTYIDIRSSNVTACLEALGLDYLEISIFEFDNFLNMESSVDLWSKHLEYAV
KNLLELEYQLCNDVFEKIGSDVSMDCFARIAIQSGFLAFIQFGNTVTESKKDAVKLFKLL
KIFHTLNELRLDFNRLFGGKSCIEIRIPTRHLIKRVIDGACEIFWELLPQVEAHKGTSPP
SNGSVPSLVSFVVDYCNQLLQDDYRPTMIQVLEIHQNWKHQKFQEELLRKEVRNIVEAVQ
RNLDAWSKAYEDTSLSYIFLMNNHCHLYKALKGTSLGNLIGDSQLKEHKKNKDYYASIYL
RESWGMLPGLLGHEDETLFSGGRAMACSLVKKKLKAFNEALDGTYKKQSNWDVADENLRK
RICQLVVDAIVPVYRSYIQKYGHFIEQDGIKNVKIYSEEGLVSMLSSMFQPKKGKCYSIN
TRHSIDKMSEIVTSRFPSTTVVA


>VvEXO70-10
MAEVDSFQNLLAARMLLKTSLEKSRSVASALEKTGPRLEEIKQSLPSLEAALRAQKCSLA
ALGGHISRAVGPAAAVLKVFDAIHGLEKSLSSDPSSDLYGYLVVVKRLEEALRFLAENCG
LAIRWLEDVVEFLKENAVTDDHRYLSNVTKSLKILRELQANEECARLDGGLLSAAYDKLE
TEYRRLLRENGVPLPIISSASSIKLQVIIERLSANNRLENCLSTYIDIRSSNARACLEAL
GLDYLEISIFEFDNLQYMESSLDMWSKHLEYSVKNLLELEYQLCNDVFEKVGLDVSMDCF
AKIAIQSGFLAFIQFGNTVTESKKDAVKLFKLLKIFHTLNELRLDFNRLFGGKSCNEIQI
PTRHLIKRVIDGACEIFWELLPQVEVHRGTSPPSNGSVPSLVSFVIDYCNQLLEDDYRLT
MIQVLEIHQNWKHQKFQEELLRKEVCNIVEAIRLNLDAWSKSYEDTPLSYIFLMNNHCHL
YKALKGTSLGDLIGDFQLREHKKYRDYYASIYLRDSWGMLPGLLGHEDETLFSDGRAMAC
SLVKKKLKTFNEALDGTYKKQSNWVLANKNLRKRICQLVVDAIVPVYRSYIQKYGHFIEQ
DGIKNVKIYTEEGLVNMLSSMFQPKMGKCYSTNTRHSIDKKSEIVTSQFPSTTVVA


>VvEXO70-11
MVPSYGKGQNLGVMYHICIDSQDYSFMLKISTYFILISYLFFCYCLLPFFLDFCYLTISQ
VITPISLICFLLIFLLLISFFWGSLIHASSASSFSVHQTISLPRHTAFSEYMMEESVDHA
HAIITKWDTKSPTSLFHENRKEGREFLKCVKDLRTAMHFFLSQKSASGKLVLAQQLMQIA
MKRLEKEFYQILSANRDRLDPDSEINVAGESISEVERVSALAMYDLKAIADCMIGCGYGK
ECVKIYKIIRKSIVDEGLYRIGIERNSSSQISKMNFEALQHKIKHWLSAVRIAVKTLFNG
ERVLCDHVFSASDSIRESSFAEITREGAINLFKFPELVARTKRSSPHKIFCFLDLYEAIS
DLLPEIELIFSFESTSAVRLQVSSSLQKLSEAVRATLSEFESVVQKDSSKTLVTGGGIHP
LTESAMNYISSLANYSGVLSEILADWPLPVQSPFPESYFDSPKSIDNPPSAMAMRLAWLI
LVLLCRLDCKAELYKDIGLSYLFLANNLHFVLEKVRTSNLRYLLGEEWISKHEKKVKQYS
ASYEVMGWTKVFSSLPENNSQAPMSPEDVKECFGRFNLAFEEAYRKQTSWVVQDGKLRDD
IKVSIAKKLVPAYGEFYEKYLGMLDGERNLEVLVRFSPDDLGNYLSDLLHGTAISGSSSS
SSSSSSSQKSGRAR


>VvEXO70-12
MAVVSDSMIEKLASARRSLKSSLEKSRVLGLALEKSGPRLEEINQRLPSLEAAVRPIRAQ
KEALVAVGGHINRAVSPAAAVLNVFDAVHGLEKSLLSDPRNDLPGYLSVLKRLEEALKFL
GDNCGLAIQWLEDIVEYLEDNLVADERYLSNLKKSLKNLRELQNDEERVCLDGGLLEAAL
DKLECEFRLLLTENSVPLPMSSPSSLGEQPCIAPSPLPVMVIQKLQAIIGRLTANKRLEK
CISIYVEVRSSNVRASLQALDLDYLEISISEFNDVQSIEGYIAQWGKHLEFAVKHLFEAE
YKLCNDVFERIGLDVWMGCFAKIAAQAGILAFLQFGKTVTESKKDPIKLLKLLDIFASLN
KLRLDFNRLFGGGACIEIQNLTRDLIKSIIEGASEIFWELLFQVELQRQTAPPSDGSVPR
LVSFLTDYCNRLLGDNYKPILTQVLVIHRNWKHEKFQERLLVDAILNIIKAIEKNLETWS
KGYEDATLANLFLMNNHWHLHKHLKGTKLGDLLGDSWLKEHDQSKDYYAAIFLKDSWGKL
PSLLSREGLMLFSGGRATARDLLIVQAVVPVYRSYMQNYGPLVEQDPSASKYAKYTVQTL
ENMLASLFQPKPAKYVSFKGRQPSGKFSNGFT


>VvEXO70-13
MEPPESITLDAAEKIILRWDSTASEETRDRLIFEGDRREVDQYLQAVDEIQRSMSAATIS
DGDCKVNSTIQIAMARLEDEFRSILISNTSPLETDSLIDSSFSTHSSLITEHSGEFEEYP
EDERVLGQVGESPKAGESSSRASASYRSTNSIRELDLIPAEAIDDLRCIAERMISAGYLR
ECVQVYGSVRKSAVDSSFRRLGVENLSIGDIQRREWDVLEVKIRRWIRAAKVCVRILFAS
EKRLCEQIFKGLDTAIDDACFIETVKGPAIQLFKFAEAISISRRTPEKLFKMLDLHDALL
DLLPDIDAVFESELSESIRIQAAEILSRLAEAARGILSEFENAVLSEPSKVPVPGGTIHP
LTRYVMNYINLISDYKQTLIELIVSKPSTGSRYSGDQTMPDMDFAEFEGRTPLALHLIWI
IVILQFNVEGKSKCYRDNALAHLFIMNNVHYIVQKAKGSEELREIIGDDYLKKLTWKYQQ
AATSYQRTTWVRVLYCLRDEGLHVSGSFSSGVSKSALRERFKAFNAMFEEVHRTQAMWHV
PDSQLREELRISITEKLLPAYRSFLGRFRSHIESGRHPENYIKYSADDLETAVLDFFEGY
PVSQHLRRRSQ


>VvEXO70-14
MGDCKSVAPGLEGEENLIAAAQHIVKALGSNKNLTDDVRKILVDLGTQLSTITIADENKS
EGVNEIEDRLVAAQDKVMSWEADQCMVWDSGPEEAAEYLKAVEEVRKLTEVLESLCLNKD
SEGDELLRRAYDVLQTAMARLEEEFRYLLFQNRQPFEPEHMSFRSNDEDVVDEGSIISFE
DDPVEDSLQTDSISRSSEDYIIHLVHPEVIPDLKSIANLMLSSNYDQECSQAYISVRKDA
LDECLSILEMEKLSIEDVLKMEWAGLNSKIRRWVRAMKIFVRVYLASEKWLSDQVFGEVG
SVSSACFVEASRASIFQLLNFGEAIVIGPHKPEKLMRILDMYEVLADLLPDIDGIYQEDI
GSSVRTECREVLGGLGDCVRATFLEFENAIASNTSTNPFAGGGIHPLTRYVMNYIKILTD
YSNTINLLFEDHDRADPGSLSSNTSPVTEEENKSGSSSCSTPTGLHFRALISVLECNLED
KSKLYRDVALQHLFLMNNIHYMTEKVKNSELRDVFGDEWIRKHNWKFQQHAMNYERASWS
SILLLLKEEGIQNSNSNSPSKTVLKDRLRSFNVAFEELYKSQTAWLIPDSQLRDELQIST
SLKVVQAYRTFVGRHNPHISDKHIKYSPDDLQNFLLDLFEGSPKSLPNTHRR


>AtEXO70A1
MAVDSRMDLL SERAVLMRAS LQKSQTITDN VVSILGSFDS RLSALETAMR
PTQIRTHAIR KAHENIDRTL KAAEVILSQF DLLRQAETKV LKGPHEDLES
YLDAIAQLRK IIRYFMSNKS FKSSDGVLNH ANSLLAKAQS KLEEEFKQLL
ASYRILRMTF YLNYRSCHLT KIFFCEIKHF KAVEPDRLFD GLPNSLRPSS
DGDGGGKPHG GHHNDDAETA AYTLPILIPS RVLPLLHDLA QQMVQAGHQQ
QLLQIYRDTR SFVLEESLKK LGVEKLSKED VQRMQWEVLE AKIGNWIHFM
RIAVKLLFAG ERQVCDQIFR GFDSLSDQCF AEVTVSSVSM LLSFGDAIAR
SKRSPEKLFV LLDMYEIMRE LHTEIETIFK GKACLEIRDS ATGLTKRLAQ
TAQETFGDFE EAVEKDATKT AVLDGTVHPL TSYVINYVKF LFDYQTTLKQ
LFLEFGNGDD SNSQLASVTM RIMQALQNNL DGKSKQYKDP ALTHLFLMNN
IHYMVRSVRR SEAKDLLGDD WVQRHRRIVQ QHANQYKRVA WTKILQSSSA
QGLTSSGGGS LEGGNSSGVS RGLLKERFKM FNMQFDELHQ RQSQWTVPDT
ELRESLRLAV AEVLLPAYRS FLKRFGPLVE SGKNPQKYIK YTAEDLERLL
GELFEGKSMNEPRR

>AtEXO70A2
MGVAQAMEAL TERASLMKES LHKSQTITDN MVGILGSFDH RLSALETAMR
PTQIRTHSIR RAHENIDKAL KAAEVILDQF DISRKAEAKI LRGPHEDLES
YLEAIDQLRG TIKFFSNNKM FKSASGVISH AHGLLSKALS KLEDEFRQIL
QNYSKPMEPD RLFECLPSNL RPSSEGEGGG GKTHDPHHKS LENAIFTVPT
VIPPRVLPLL HDLAQQMVQA GHQQQLFKSY RDTRAAVLEQ SLRKLGVERL
SKDDVQRMQW EVLEAKIGNW IHYMRISVKL LFAAEKKICD QILDGVESLR
DQCFGEVTVN SVAVLLSFGE AIAKSKRSPE KLFVLLDMYE IMRELQPEIE
LLFGSKPCAE MKESALNLTK RLAQTAQETF ADFEEAVEKD ATKTAVMDGT
VHPLTSYVIN YVKFLFDYQT TLRLLFQEFD SKDPDSELGA VTTRIMHALQ
NNLDGKSKQY KDVALTQLFL MNNVHYIVRS VRRSEAKDLL GDDWVQIHRR
IVQQHANQYK RVSWAKILQC LTVQSSGSGP IENSNISRAS VKDRFKTFNS
QFEELHQRQC QWTVPDSELR ESLRLAVAEV LLPAFRSFLK RFGPMIESGK
NPQKYIRFSP EDLERMLNEF FEGKTWSEPK R

>AtEXO70A3
MSNVLDKTNL HELSIAPKIS THDEKLYECT KCGIFFHRDS VESATEINPH
ENLGEVRAVE DKPNNESIKV DERGTCNFHF IDEHHGKVDG INTEYDASKF
KQILENYSKL TEPNQLFECL PSNLRPPSDD EGSDGKSHDP QSNGLGKTDY
TVPTIIPPTV LPVLHDLAQQ MVKAGHQQEL FKTYRDIRRA VLAQSLEKLG
VERHSKYDVE RMNQDVFEAK IMNWIHYIRI SVKLLFAAEK EICHQILDGV
EPFRDQSFAE ITTISFGMLL SFGYAIAISR RSPEKVFVIL DMYEIMIELQ
PEFELIFGSK PCTEMKEDAL NLTKLLAQTV KETIADFEVA IEMDATETVV
MDGSVHALTS YVARYVKFLF DYEPTLRQLF QEFNSNDPDT KLKSVMTGIM
RALRNNLDGK SRQFEDAALT QLFLMNNVYY IVRNFRREEA KNFLGDDLVQ
THRRIVQQHA KQYQTISWNK ILQCITVQSS KSGLIKNESI KKTLVKEKFK
TFNSQFEELH QRQCQWSVSD VELRESLRLA IAEVLLPAYG SFLKRFGPMI
ESGKNSQKYI RFTPEDLERM LNDFFQGKNL DVSPKR


>AtEXO70B1
MAENGEEKLL AVARHIAKTL GHNESMADDI LQIFSNFDGR FSREKLAEGQ
AGEDGSGVAT LERALNSIDG QISRFVAADQ PIWADPADSA AFLDTIDELV
AIIREWSPMA SEKPIGICLT RADDMMQQAM FRIEEEFRSL MERGAESFGL
NPQGDAGAMN HRFDSEEEED DDRDFNNGDD IQIPVAQPLT DYDLIIDALP
SATINDLHEM AKRMLGAGFG KACSHVYSSC RREFLEESMS RLGLQKLSIE
EVHKMPWQEL EDEIDRWIKA ANVALRILFP SERRLCDRVF FGFSSAADLS
FMEVCRGSTI QLLNFADAIA IGSRSPERLF KVLDVFETMR DLMPEFESVF
SDQFCSVLRN EAVTIWKRLG EAIRGIFMEL ENLIRRDPAK AAVPGGGLHP
ITRYVMNYLR AACRSRQTLE QVFEESNGVP SKDSTLLTVQ MSWIMELLES
NLEVKSKVYK DPALCYVFLM NNGRYIVQKV KDGDLGLLLG DDWIRKHNVK
VKQYHMNYQR SSWNKMLGLL KVDNTAAGMN GLGKTMKEKL KQFNIQFDEI
CKVHSTWVVF DEQLKEELKI SLARLLVPAY GSFIGRFQNL GDIGKNADKY
IKYGVEDIEA RINELFKGTT TGRK

>AtEXO70B2
MAEAGDENLY AAARDIARAL GKDPSAAGDI LQILSGYGAS GNRGGDPRPT
PSRGGSNVNF DRALTSLERQ ISSYIVEDRP IWSDPVDSRT FLDSVDELLA
IAGDLRSMAG DKSVAVCQSR ADELIQQVMF RLQEEFGFVM DRAPDSFDSD
 DEFPGEEDND TSDGVIVARP ITDYKIVIEA LQSSVIGDLN AIAVRMVAGG
FAKECSRVYS SRRREFLEES LSRLHLRGLS MEEVQESPWQ DLEDEIDRWI
KAVTLIFHVF FPSERLLCDR VFSDLPVSSV TDLSFMEVCR GTTTQLLNFA
DAIALGSRLP ERLFKVVDLY EAMQDLIPKM ETLFSDRYCS PLRHEALAIH
KRLGEAIRGI FMELENLIRR DPPKTAFPGG GIHPITRYVM NYLRAACKSR
 QSLEQILDQT GNETGSDTRP LSVQIIWVLE LLESNLEGKK RTYRDPSLCF
LFMMNNDKYI LDKAKDNELG LVLGEDWIVK HAAKLRQYHS NYRRSSWNQV
 VGLLRTDGPY PKLVENLRLF KSQFDEVCKV QSQWVVSDGQ LREELRSSVA
GIVSPAYSNF IRRLKESPEI NGRRGEPFIP YTVEDVEFII KRLFKESSS

>AtEXO70C1
MEKSGNHHHA NESSENHDHK SEDHENKQHS DELHSSTPES QSESSEHSLV
EVMEAVVDFI QTLSSEKDPL GEISPAVESF PEAVDSLVSK MESSGLGRDE
TEDSVFIDAV NRISKSVMRL RELKLDSTPV SSWLNRASSV QHRAVSLLDE
EFRHLLDRSR EEEKKNNNNN NHHDGSNSDH NNSSTNDSDR CVLQDHEEAE
 EESFHDFSPE SISTLKKIAG AMISAGYEAE CCMSYEMSRR HAFKEELTEV
 GFEGINVEDV QRIGWESLEG EIASWISIVR RCSTVLFPGE LSLCNAVFPD
QDHSSVRKRL FTGLVSAVTI RFLDFSGAVV LTKRSSEKLF KFLDMYETLR
DLIPAVEQSD SDLIQEIKLA QTRLGEAAVT IFGELEKSIK SDNGRTPVPS
 GAVHPLTRYT MNYLKYACEY KETLDQVFQH YEANQTDNKP EPETKPRQQQ
 REDDEEYKVS AFARQMIRVM ELLDANLEIK SRLYRDPSLR FIFLMNNGRY
 ILQKIKGSIE IRDLMGQSWT RKRSTELRQY HKSYQRETWG KVLQCMNQEG
LQVNGKVSKP VLKERFKIFN AMFDEIHKTQ STWIVSDEQM QSELRVSISS
LVIPAYRSFF GRYKQHLDSG KQTDKYVKYQ PEDIESFIDD LFDGNPTSMA
 RKR


>AtEXO70C2
MEKNDKDPDH DDKSKGDEKG DVVSDAHPSD DAHHQDGISN ENVDVVGNAE
TDHQDPGDNN VDKVSQGEEA PEIRQTLESL SEELDQFLPT LSLHMEEHKD
STEEKGEDGY FQIPQFVGKF LDLFEEKLSK YDSGEPKTVW YQDPEEVSSL
LEAVDRVSKL MGLLLNTKSC LDHHESLINH AGSIQQRAMA FLEDEFRIIL
EESVTKESVV VTDDSNSQRR STADQQDHQN DVVVSQDHDQ MLVPECGDQE
IEYPGYPEDV VVVLRKIAEK MKAGGYGWEC REVYLVGRRN ILMRTLKQDC
EFEKVSIDEV QKMSWDTLER EIPIWNKTFK DCSSLFFPGE LKLAERIFPG
 DEGNLFCIVT HGLAIQFLGF AEAVAMTRRS TEKLFKILDI YETLRDSFPA
MEELFPEELR SELRNEVTSA RSRLGETAIH IFCDLEHSIK SDSSKTPVPG
GAVHPLTRYT MNYLKYSCEY KDTLEQVFKS HSKMEREEEE PVESGNSAFA
SQLMRIMELL DGNLETKSKQ YKDIPLSCIF MMNNGRYIVQ KIKGSAEIHE
VMGDTWCRRR SSELRNYHKN YQRETWGKLL GFLGHEGLMH NGKIVKPNLK
 ERFKSFNATF DEIHKTQTTW VVNDEQLQSE LRVSITAVMI PAYRAFMARF
GQYLDPGRQT EKYVKYQPED IEDLIDQLFE GNTSSSSTAT ARRRT

>AtEXO70D1
MEPHDQTHGG DGGEGENCSV SGFDSAEKVI IRWDATASEE AREKMIFNDP
 QEVNLYLNAV DEIQKYVSSG GEIENRANSA IQIAMARLED EFRNILVSHS
 SPINSDSLML SSSSSSHLEV DEDGSSSNNG NEEDDQQEEE ETDLLKRSGS
SASTGSATVR LPTGRGSYSR STSSIREIEL IPIESVIHLS WIARRMVSAG
YLRECIQVYG SVRKSAVDSS FRRLGIEKLS IGDVQRLNWE ALEQKIRRWI
RAAKICVRVV FASEKLLCEH VFESVGAVNI HEACFMETVK GPAIQLFNFA
EAISISRRSP EKLFKILDLH DALIELLPDI ESVFDLKSSD SIRVQAAEIL
SRLAEAARGI LSEFENAVLR EPSRVPVPGG TIHPLTRYVM NYISLISEYR
 PTLIDLIMSK PSRNATDSNT PDFDFSELEN NKGPLALHLI WIIVILQFNL
 EGKSKYYKNA ALSHLFIMNN AHYIVQKIKG SPELREMIGD LYLRKLTGKF
 RQAATYYQRA AWVKVLYCLR DEGLHTKGSF SSGVSRSALR ERFKSFNALF
 EEVHRVQSQW LVPDSQLREE LKISILEKLS PAYRSFLGRF RSHIESGKHP
 ENYIKISVED LETEVLDLFE GYSATQHLRR RSE

>AtEXO70D2
MATPETRGVD SDLETAEKII LRWDSTTSEE AKENLIFQSG GDREEVDRYL
KAVDEVQRHI SSISISDEVK ATIQIAMARL EDELRNILIS QTSTFEPDSL
LLDSSLSSSS FASSSRTELE DDTCDDGNEE EEQQQVDLVL PDGSGSDSGS
 RRLSRSRRSN SKSTSSIREI DLVTPEAVSD LRSIAQRMIG AGYSRECVQV
YGNVRKSAME MIFKQLGIVK LGIGDVQRLD WEAVEVKIRR WIRAAKVCVR
VVFASEKRLC EQIFEGTMEE TCFMEIVKTS ALQLFNFPEA ISISRRSPEK
LFKILDLHDA ITDLLPDMEE IFDSSSSESI LVQATEIQSR LAEAARGILT
 EFENAVFREP SVVPVPGGTI HPLTRYVMNY LNLISDYRET LIDLVMTKPC
RGLKCTNDRN DPDMDISELE GISPLALHMI WTMVMLQFNL EEKSLHYRDE
PLSHIFVMNN VHYIVQKVKS SPELMELIGD KYLRKLTGIF RQAATKYQRA
TWVRVLNSLR DEGLHVSGSF SSGVSKSALR ERFKAFNTMF EEVHRIQSTW
SVPDTQLREE LRISLSEHLI PAYRSFLGRF RGHIESGRHP ENYLKYSVEN
 LETAVLDFFE GYTTAPHLRR SQ

>AtEXO70D3
MEPPENSLDS DGSNLETAER IILRWDSAAT DGARGKMIFQ SDRDEVDRFL
RAVDEIQRSL SSVSFSSSSS SAATSAATVV DEHEVKANSA IQIAMARLED
EFRNILLSHT TTFEPDSLFL EEPSVSPSLT VEVGEDTTVT PEEEELNSPG
 GSGSSRLTRR RSSYRSTSSI REMDLISPEA VSDLRSIVQR MVAAGYSREC
IQVYGTVRKS AMEAIFKQLG IVKISIGDVQ RLEWEVVEGK IRKWIRAAKV
 CIRVVFSSEK RLCEQLFDGI CTAMDETCFM ETVKASALRL FTFPEAISIS
RRSPEKLFKI LDLHDALTDM LPDIEAIFDS DSSDAIRAQA VEIQSRLAEA
 ARGILSEFEN AVLREPSIVP VPGGTIHPLT RYVMNYIVMI SDYKQTLDDL
IMSNPSTGSD PNTPDMDFTE LDSKSPLDLH LIWLIVVLHF NLEEKSKHYR
 DTSLAHIFIM NNIHYIVQKV KRSPELREMI GDHYLRKLTG IFRHAATNYQ
 RATWVRVLNS LRDEGLHVSG SFSSGVSRSA LRERFKAFNT MFEEVHRTQS
TWSVPDAQLR EELRISLSEH LIPAYRSFLG RFRGHIESGR HPENYLKYSV
 EDIETIVLDF FEGYTTPPHL RRR

>AtEXO70E1
MGEFEVDGEE KLIVAAKYLV KELRSGKSLT KNAKNVLGNL LLELSRVVIA
 EDTQDRDEED EIGEIEERLN VVSEKIMTRE VDESMIWDLG SDEGNLYLDA
VNELRSLIDR LDGSEELSLR KAHDVLQIAM ARLEDEFKHL LVENRLPFEL
 EHSSFRSIEA DHGVEEESMA SFGAASTEDL ILGSNNDSRR NSGDVVVDLV
 NPDVILDLKN IANTMIASGY DRECIQVCTM VRKDALDEFL YNHEVEKLSI
EDVLRMDWAT LNTNIKKWVR VMRDIVQVYL LSEKSLDNQI FGDLNEIGLT
 CFVDTVKAPM MQLLNFGEAV SLGPRQPEKL LRILEMYELA SELLPEIDAL
 FLDHPGSSVR TEYREVMRRL GDCARTTFLE FKSAIAADVS SHPFPGGAVH
PLTNYVMNYL MALTDFKHTL DSLLMEHDDA EDLTIPPSPD IINPVMVEEE
STYENSSSPE KFLAMTRHFY SITSVLEANL QEKSKLYKDV SLQHIFLLNN
 IHYMTRKVLK SELRHIFGDK WNRKHTWKFQ QQATEYERAT WLPVLSFLKD
 DGSGSGPGSG SGSGSKNLRP RERFQGFNTA FEEVYKAQTG WLISDEGLRE
DVRTKASMWV IQAYWTFYSR HKNSVSERYI KYTTDDIERL LLDLFAGSSK
 SLNNSYRR

>AtEXO70E2
MAEFDSKVPV SGMNNHVFEA CHHVVKALRA SDNNLDANLR KLLSDLEMHL
 STFGIADTKV EDAGFSEIKK RFKEAVKRIR SWETNQSTMF EAGLSEADQF
FQALYDVQTV LVGFKALPMK TNQMEKDVYN QATVALDIAM LRLEKELCDV
 LHQHKRHVQP DYLAVSSRRK DIVYDESFVS LDDEVIVEAS SHEDDEQISD
FYNSDLVDPI VLPHIKAIAN AMFACEYDQP FCEAFIGVQR EALEEYMVTL
EMERFSCVDV LRMDWEDLNG AMRKWTKVVK IITQVYLASE KQLCDQILGD
 FESISTACFI EISKDAILSL LNFGEAVVLR SCKPEMLERF LSMYEVSAEI
 LVDVDNLFPD ETGSSLRIAF HNLSKKLADH TTTTFLKFKD AIASDESTRP
 FHGGGIHHLT RYVMNYLKLL PEYTDSLNSL LQNIHVDDSI PEKTGEDVLP
STFSPMARHL RSIVTTLESS LERKAQLYAD EALKSIFLMN NFRYMVQKVK
GSELRRLFGD EWIRKHIASY QCNVTNYERS TWSSILALLR DNNDSVRTLR
ERCRLFSLAF DDVYKNQTRW SVPDSELRDD LHISTSVKVV QSYRGFLGRN
AVRIGEKHIR YTCEDIENML LDLFECLPSP RSLRSSRKR

>AtEXO70F1
MAATTTTAAS INAEAGGGGG GAEDRVLATA QQIMKSLNTP KEVREDMLLI
FSSFDNRLSN IKTAMTNQEE NQNDALVARL EAAESVIHRW DGGNDSSRHS
SSSSGNYRSS SFSLSFDESP EEATEFLSAV DEIISLLEDL SSENKPDMVD
 RADSALQMAM SQLEDEFRRI LIRNTVPLDA ERLYGSMRRV SLSFADGDVV
 EDFENFGLVA DGDGSGSRRR LFHERGGSIG CDLWVDLINP TAVEDLKEIA
ERMIRAGYEK ECVQVYSSVR RDALDDCLMI LGVEKLSIEE VQKIDWKSMD
 EKMKKWIQAV KITVRVLLVG EKKICDEIFS SSESSKEVCF NETTKSCVMQ
 LLNFGEAVAI GRRSSEKLFR ILDMYDALAN VLQTLEVMVT DCFVCNETKG
 VLEALGDAAR GTFVEFENNV RNETSKRPTT NGEVHPMIRY VMNYMKLIVD
 YAVTLNSLLE SNESSGVSGD DSTEEMSPLA KRILGLITSL ESNLEDKSKL
 YEDGGLQHVF MMNNIYYIVQ KVKDSELGKL LGDDWVRKRR GQIRQYATGY
LRASWSRVLS ALRDESMGGS SSGSPSYGQR SNNSSKMALK ERFRGFNASF
 EELYRLQTAW KVPDPQLREE LRISISEKVI PAYRAFFGRN RSQLEGGRHA
 GKYIKYTPDD LESYLPDLFE GNQLVIHHPR RKS

>AtEXO70G1
MMAESTGVDR GIQSLIAARK SLKLSLEKSK AIGLALGKTG PRFDEIEQRL
 PLLEAAVRPI RADGEALKDV GGNINRAVGP AAAVLKVFDA VHGLEKSLLS
 DPKNDLSSYL SVLKRLEEAL KFLGENCGLA IQWLEDIVEY LDDHHVADEK
YLSNLKKSLR GLSEFHNDRG GGEEKERSQL RLDGGLRNAA LDKLENEFRR
LLKDNSVPLP MASPSSLGDQ ACIAPSQLPV TVIHKLQAIL GRLRANNRLD
KCISIYVEVR SLNVRASLQA LDLDYLDISV SEFNDVQSIE GYIAQWGNHL
EFAVKHLFEA EFKLCNDVFE RLGLNVWMDC FSKIAAQAGM LAFLQFGKTV
TDSKKDPIKL LKLLDIFTSL NKLRADFNRL FGGAACIEIQ NFTRDLIKRI
IDGAAEIFWE LLVQVEIQKQ TPPPSDGGVP RLVSFVTDYC NKLIGDKYKS
TLTQVLLIHK SWRSERFQDN QLMVEVLRII KAIEQNLDVW MKAYPDQTLA
 HFFGMNNHWH LYKNLKGTNI GDHLGDSWLK EHDQYKEYYA TVFLRDSWGK
LPSHLSREGL ILFSGGHATA RDLVKKRLKA FNDAFDEMYK KQASWVLPEK
DLRDRVCQQI VQAIVPVYRS YMQNYGPLVE KDASSSKYVR YTVVALEKIL
 SSLYMPKPMR YGSFKGTPPS EKFKNDVDLR RTTSAVV

>AtEXO70G2
MAESKRLERL KAMRSLLKSE MEKSETFSLV LNKTGSKIEE INHKLSSLEA
 DLKVERWKAS PFSDHIRHTI APISAVLRVF ATVQELERSL VSSDGVLGYV
 SDVKRLGEAM KLLSSSCVLA LNWLEDTIEY LTEKGMPEDH PCGLRFKTSI
 ELLRELQMTE SRAYLKGGIL YTALKNLETE FKRILQEKPV FSEDNLRKLQ
 AIIKRLHAHT RLTSCVPVYI KVRTKVIQKR FEISYLEKTI TEADNVHDIE
 GDIDQWRLHM EIAVKEIYEF ESKLCYDVFE DIGEDVPLRC FGEIASNSVI
 LQLLRFGSRI SKCKREPPKL IKLLDCFSTM DNFRIEFNRL FRGEQCSEIR
 RVTRELISNL VKGVSEIFWE LPCQVELQRP NCPPLDGGVP KLVSVVTEYC
NKLLGNNNKP ILSKVLEIDL GWKNAKYQEE LLTGHIYNIL REIALNLDAW
SSSNKETALS CIFMMNNHSH FCGLRETYLG EMMGESWLNA HEQYRDYYAA
 LYVKESWGHL LSLLTNKAQT TSSSSSSSSE SSPVKGKRAR ESIKRTLQAF
 CKGFDEIYTK QSNWVVEDDK LVWKICQAMV KTVVPRYKSY LQSYIKLLVE
 EDPTSDSKHL YYTPKGLEMK LKTMFQKKEE TEKRDKDSHF VNKVMDLEIT
 QNSRSTLEAI

>AtEXO70H1
MAKMAKFSFF SSSSPKYHPS SPSSFTSFPA SPLNQNFTQA MMEETVETAD
 SVIRKWDPNT PSFTKIVSLF NHSRKEAKEF IRCVRDLRRA MHFLVSQDSQ
 SPKLALAQTL MQIAMARLEK EFFQILSSNR DKLDPESVSG QSSISSNSEF
EDVMGSDDDD ESDNEMRKAG ESITQVEKAS AMVMSDLKAI AESMISCGYG
KECVKIYKRV RKSIVDEGLS LLGIEIYKGS RFHRTDWVTL EHMIKNWIKA
 AKIGIATLFR GEKLLCDHVF SASNSTRESC FYEIANEAAT NLFKFPEFVA
 KEKKSHERIF PLMDLQAAIS DLWQDIEMIF HFDAVAGVKS QALTSLQKLK
 VSIHSALTDF ESIIQKDTTK ALTPGGGIHK LTRSTMNFIS SLSKYSGVLS
 EILADHPLPR NTRLLESYVR APISEDEQHN HALSVHFAWL ILVLLCKLDT
 KAEHYKDVSL SYLFLANNLQ IIIETVGSTP LRNLLGDDWL NKHEDKLCAY
AGNYEIAAWS NVFMSLPEEP TDLSPEEAKI YFRRFHTAFE EAYMKQSSRV
 VPNAKLRDEL KVSIAKKLVP EYREFYRKYL PMLGQERNIE ILVRFKPDNL
 ENYISDLFHG TPIHASSSFS SSSSSSSWKS LGCVSG

>AtEXO70H2
MSKKPKSVHF STSSPKSFLS SFPSFTSLPA SPLNQTFSQS MMEETVEAAE
SIIKKWDPNS PSYTKIISLF SHSRREAKEF IRCIRDLRRA MHFLISQHSK
 SAKLVLAQHL MQIAMARLEK EFFQILSSNR DQLDPESVSG HSSISSNSEF
 EDVMQSSDDE EEDELKKAGE TITKVEKAAA LVMSDLKVIA ETMISCGYGK
 ECIKSYKLIR KSIVDEGLHL LGIEKCKISR FNRMDWDVLE HMIKNWIKAA
KIGVITLLRG EKLLCDHVFS ASSTIRESCF YEIVNEAGIN LFKFPELVAE
 KKPSPERIFR LMDLYAAISD LRPDIELIFH FDSVAAVKTL VLSSLKKLKD
 SIYTSLMEFE STIQKDSSKA LTAGGGIHKL TRSTMSFISS LSEYSRVLSE
 ILAEHPLKKN TRMLESYFTA PILEDEHNNH AVSVHLAWLI LIFLCKLDIK
 AESYKDVSLS YLFLVNNIQF VVDTVRSTHL RNLLGDDWLT KHEAKLRSYA
ANYEIAAWAN VYISLPEKTS SRLSPEEAKT HFKRFHAVFE EAYMKQSSCV
ITDAKLRNEL KVSIAKKIVP EYREFYGKYL PTLSKERNIE MLVSFKPDNL
ENYLSDLFHG TPILSGSSSS SSSLSSSSCI SLGCVRN

>AtEXO70H3
MRSKSGFSFF SKMTSSRKRP SLSLPSKSHE STDVNKTIDN AAEIIEKWNT
 EYVSDKKFYS LFCESKRDAK KFVKRVKELQ NAMDLLIRED PNSEKLLRAQ
 NLMQIAMKRL QKEFLQILSM NRAHLDPESI SSRSPTSVVS NDDDVWHESR
SAGDSIIEVE EVSKNSRTEL KSIADCMIAA GCAKECATTY KSIRKSIVDE
SIYRLGVENI SSSKAKKMPC EVVELKMNRW IEAVKVSMKT LFNGEKTLCD
EIFESSVSLR EFCFRDISKE GALLLFGFPE TITLRDKKNP HPEKIFPLLD
 MYCTITDNLL AIEAIFSFPS ISNVRTQAHS SLSRLSESIL AHLMDFESQI
RKDSSKTVVR GGGVHPMTIS AMNHISRLAE YSNALINILK GSSSSSSAKA
LLPKSYFNVS ESEESPVSEL KARFAWMILV LLCKIDGKAE MYKDFSMQYL
 FLANNLQHVV SRARSTNVKH VLGNDWIAKN SEKVRQFARS YERLAWGPLA
 SMCPAISTSE AVEMSPEEAM MQFKKFNETF ESTCEAQSEC IVLDPKLLDE

>AtEXO70H4
MMTRKAMINI CCVATTPSKY PPPPPLTLTP RQSLESAAIY GVIESAADII
ERWNTETNTF AKVTCMFYEN KPEAMMFIER VKDLQKTMDV LVSEDPNSER
 LLRSHKLMQI AMKRLQKEFY QILSMNRAYL DPESVSTRSS LTSARSSYSD
 FPDYVEDLDT IIELEEVSTN VMTDLKSIAE CMIGSGYAKE CLSIYKSIRK
 SIIDEGIYRL EVEKTSTGKV KKMSWEVMEL KIRSWLKAVK VSMETLFKGE
 KILCDHVFES SDAIRESCFS DISRDGALLL FGFPEIINTK TSKKHSPPEK
VFRLLDMYTA IAGNWQAIES IFSFDSISVV RSLALKSLIS LSESIRSLLV
EFESGIQKDS SKVVVPGGGV HPLTISVMDH LSLLADYSNV LVDILAGSPP
PDRSLLPESY FNVSESDDSP SSELTIRFAW IILVLLCKID RKSIHYKDFS
 IQYLFLTNNL QHVVSRARSS NLKNLLGEDW ITRHFAKMRQ FAGSYKRLAW
 GPVVATLPEN RTVEMTPEEV KERFEKFSES FENAYSKHSV CVVADPNIRD
 EIKVSISRKL VPIYREFYNT RGSVILGEGD GARNLNSVVR FTPEDIENYL
 SDLFREKGSS GNSSASSPSS CRSRQSMS

>AtEXO70H5
MMLLFKPSLT LGRRIKPRPC QSFSESLLMD SIEAAETLTR KWISPDLSSS
 SSCSLSSIFS TDNRVEGRRF VEVINSLQYA IQGVVLVNPE SPKLTRAHNL
 VTIAMKQLEK EFYRILKSNR RNLDPESVSV RSSPSFNARN KVSIYSQVPK
 SEEADVMTDL KMIADCMISS GYENECIKIY KKIRGSIMVK ALSNLGFENL
 SFGKIQKLDW DSMEKNIKKW LEATKVLITN LFEGERILSD HVFSPSVSVA
 ESCFTEITLD SALTLFIFPV SVARCKKTVE KIFLTLDIYQ TISQLMPQIE
EIFSYDSTTA VRLQAADSLN NLGEEINSMV AEFEASITKE SSKTPIRGGS
 VHQLTRYVMN FIVFLADYHE CLAGVLTEST LPLPEDYFGN NDEDNNEGET
 GSSSTVTTRI AWLILVLLCK IDTKSRMYND MALSYLFLAN NLHYVISKVR
 TSNMRVVLGD EWVTNHEGKV TQYLEKYEKI AWGEVITSLF DSNEEMLEEH
 VAKERLMRFN EGFEEAFQKQ SEWVVPDSKL RDDLKDSVTE KLTTVTTTFY
EKYHVENWEE VKFAPEDLDN YLSDLFLGTG RSCIIVPSLK QSDSGRSLKD
SESGR

>AtEXO70H6
MVLLKPTTLS KSSKVGPQQQ QGFSESLIGD SVEAADAFIC QWVTPHLCDS
 SSSSCSLSSL FSAQNRLEGR RFLEVLGKLQ YAIQSTVAMN PDSAKLAKGQ
 DLMRKAMKHL EKEFYRVLKS NRRFLSPESV SGWSSESNIP SRSSGTASDS
 SSDGELYSES SSELGKDIGG GGNSDAIVDL KMIANCMISS GYEKDCVKIY
 KKFRKKIIVD TLSHLGFEKL TSTQMQKLEW EILEKKIKIW VIVARVAITT
 LFNGERILSD HIFSSSVAES CFVDITLQSA LNLFIFSLTV AKSRKTAEKI
 FPTLDVYQTI LQLTPKIDQI FSYDSTAAVR LQANESLEKL SESVNAMMTE
 FQSSITKESS KSAISGGGVH QLTRYVMNFI VFLADYSDSL ATILKESSLP
LPEDYFSSSG EENPGSGDRS PMAARLAWLI LVLLCKIDAK SRLYNDSALS
YLFLANNLHY VVTKVRTSNL RLVLGDDWVA NHEVKVNQYL EKYEKMAWGD
 VIASLPGDST AGTEAEESLR RFNEAFEEAY KKHKTWVVPD PNLRDEIQAS
IARKLMPGYT GFYKKHPVGS CNIVRFTPED LNNYITDLYV GLGRSVPVSK
TKKYMVSPSH TTDLK

>AtEXO70H7
MGKHLFRSSP PPEKPTAHLS LAESAVQECM SNINTVISKW TSPAASSSDD
 FLFSTNSRRE AEEFVTAVRH LQSTMHRLVS VNPSSEKLIY AQNLMQSAMK
 LLESEFHRVL KANREYLDPE CVSVRSYRSS RFSTSTTTSV SDSEDESSYE
 ENADEEHRFS GGDSDAMDDL KMIADCMIST GYAKECVRVY KTVRKSIVDE
TLHNLQMERF NLHQVQKMDW EILESKIKTW LKAVKLAVRK LFFGERILAD
 HVFSSSGLIV ESSFTEITQE GALILFTFPE YASKIKKLTP EKMFRFLDMY
EALANLYVEI ESIFYFESAA AVRSQVINSL ARLGDATRLM MTDFESAIQK
ETSKTPIIGG GVHPLTRYVM NYLSFLADYS DSIAAIFENW KLSVPTPLPD
 SLYISGGDEA NPEDLYSSPV SVRIAWVILL TLCKIDGKAQ PYKDVALSYL
FLANNLQYVV VKVRSSTLKV LLGDDWVFRH EEKVKLYADK FEKLAWGKVL
DLLPEIPTDE ISPEEAKVLV ARFNDEFETS YRKQTSWVIP DPKLRDQIKI
 TLSQKLMLVC TEFYRMNRFA YGMVGDNEAI SRYTPEDIGN YLSDLYFGSR
 GSGSVSTAGG SGSGSGSGTG SSSTGKARGG RSSH

>AtEXO70H8
MVLFTLSTTS SSSSKLKQHS HQSFSESLME HTIEDAESII HRWISPEHVH
SSSFCFISSL FSTENREEAK RFIDAVTTLH SGMIRLISVN PTSMKLVKAE
NLMRISMTHL SKEFYRILKS NRRYLDPESV SIRSSKASDS DSDSDSNTMD
DLKMIADCMI SSGYSKECFK IYKRIRKSII NEALNQLGFE NLTFSQIQKL
EWEVMEKKIR KWLRTTTRAV NTLFSGEQIL SDHVFSSSSS TIRESAFAEI
TSQTALALFT FPEKMAKCRK SPEKIFLTLD VYQTIVDLLP KINELFSSDS
 TSTVRSQVDL TLVNLREGVV SMIDEFESSI SKESSKSLIS GGGIHQLTRY
 VMNFIVFLAD YSDTLSDIIS KPSLPSPEEE KDSGDSSPVK SRISRLILFL
 LCKIDAKSRL YNDVALSYLF LINNVNYVVV KVRSSNLKTV LSEDWVKKHE
 AKVKKYVAKF EEIVWGEMMT SLSDDVTMTA EEGIKRFSDG FEEAYKRQTG
 WIVPDSKLRD EIKRSVGMMI IPRYSGFCER NRVRLLENVG FDPEDIGNYL
 SDLYFGSGGS GSGSSVHSSG SSV

>Os01g05580.1
MSTLATEKLYRMLGMYEVLTDIKSDLESLFTGYARNFFSFEVTSIVAQLGNTIRHLSMQF
WIRIREGEGRRQRREEGFVGTLLRCSRVTAVVASPRHQRLLLVLLTPPPEPSCSPAGRRP
WPAAPPPPPVEREGERWRGEGKKRLMGRIRVGPMLSQMSRWVKPESKPPRTQSDSVL

>Os01g28600.1
MSTDAKTRRGLAAATSRRRGAERASSRGSPAQQDHRRLDYHVFPDDLGGLGAAAPRCDLE
RRVHGAALLGAFSPCFHGSSSSHLPPQHSSEEVSAAAATREQEQTLRLFLQDIERSIVFG
ICKNPETTEFFRDHRRRLDDYFAAAKNLLQMLEHPVLAYGDLHNRAKSLLVTAMGSLAVE
LCHLKIWKPDALASYLGCTPTSIWELARSSCRGGGDGSGSASSASWMSTSRSCSGGSSGP
NGVSFDGYYMALSEERTVRSGQASSVTASHIDLKSVSILNKIADFMIGVGHEQMLRGAFD
QHSEHLVRYIEILDIDKILGNHMEESTELLLKVWTSTMRTVFSVLDEMRTQLNQKDHGTF
SSLKVDYFSAIAKESVMKLLNYANAICIQVGPNDPSCRDTHASVKHFPSKMVNLLIMFQA
LEYAKMEILDLFLGQTKGPILMEIERLTNGLSAVFLVLLVELNGLLRSQHLVISNTGVHH
VTQHIMGLMRLLVEQKDKVHMMLNDNPDKFGQVVTQLISSLEFMLDMNSRSLALQGQQLV
FLLNNINFVLEQANNYTDLKLILGESWCLQRHVQLDQFLASYVEASWTPVMSSFIITRIP
KILWPQQLFDKFNSRFEMTYNVQKTWKVTDPVIRQKLREKITQKVIPLYRMYLESYSDKK
QKSARFNVEHLEARLLEIFEG

>Os01g55799.2
MMAAELIKQFSNITLGEEQELCDIEHALKALRKKILTLDFENSMRVHDPQNSFQYLEVLY
KIRQLTERLGSLHPGGEAKEHNELIVYAGDLFDMAMARLEEEFVYLLTHYKQPIEQGLVS
FRSTEDGSVDDFSSSSFNEEQCDGKTTQTETTGGSEYFATDLIQHGALSAVKSIANFMFL
SEYDKECSQAYISTRQSAVDENLGSLRIDKLSMEELLSTNWTKLSSLIKRWNRAMKVFVQ
VYLTSEKRLSNHVFGELSESTADLCFYEISLSSVMQLLTFYESVAIGPPKPEKLFRLLDM
YEVLNDLLPEVEFLFQEGCDDIVLTEYNEVLLQLGESVRKTITEFKYAVQSYTSSNAMAR
GEVHPLTKYVMNYIKALTAYSKTLDSLLKDTDRRCQHFSTDIQSMANQCPHFTVSALHLQ
SVTAILEENLEAGSRLYRDDRLRNIFMMNNIYYMVQKVKNSELKIFLGDDWIRVHNRKFQ
QQAMSYERASWSHVLSFLSDDGLCAAGDGASRKIIKEKFKNFNLSFEDAYRTQTGWSIPD
DQLREDVRISISLKIIQAYRTFTGRYYSRLDGTRHLERYIKYKPEDLEKLLLDLFEGAQK
TL

>Os01g61180.1
MAEDGEEKLLATVQHIVKTLGRTDTMTEDILKVFSNYDGRLSLDKLYATRAAAAAAAVAA
AGGAGAGEHSVPASPPMPPPPAVPPAVAAMPAVTSLERTVRTLDRQISQFVTMDRLIWAD
SADADAFLEAVDDLIGTVQELDAAGTNRGLLDRADELLSRCMARLEDEFRALIERPDDVA
PPAPGGFASDESEEEDYDADDGYGDEPIPIAKPVSDFDVVIDALPPGSVSDVHQIARRMV
DAGFGRECAEAYAAARRGFIDESVARLGIRARTIDEVHSLPWEELEFDIARWIPAFKMVF
RILIPSERRLCDRVFDGLAPYGDLAFVAAVRTQVLQLISFGDAVSAASRAPERLFRVIDM
YEAVRDLLPDLDPVFADPYSAALRAEVSAVCNTLGSSIKGIFMELENLIRRDPARVSVPG
GGIHPITRYVMNYLRAACGSRQTLEEVMEGDLGAVGGAAIAVDPDRPTSSLAVHIAWIMD
VLHKNLETKSKIYRDPPLASIFLMNNGKYIIHKVNDSELGVLLGDEWMKQMMSRVRRWSL
EYQRGAWAKVMSVLQTGGPGIGSLPAKALLQKLRMFNGYLEEICAIQSEWVIADEQLRED
VRAAITDSVKSAYMGLISRLKSSPEAAQDLFIKHSPEDVEARIQHLFEGVSK

>Os01g61190.1
MAGMEDTLQALNDLISQFLCLNRPLWSSSDDADAFLEAVDELTSTIHSLESMSADHILLE
SFDHLLERCSLRLGEELQHLIDASGFDTNCSYPNTRKSHDDDDDRHTLVAQPVSNFDIIV
DALPEGVIFEANRIAKRMVAAGFGDSCAETYASSRLNFIDESIARLGVHAHMAEMFKSAS
WEELEIQIMCWIPAIRVVFHILIPSERHLCDSIFEGFTSYSDVAFVTACHPFLQLLSFGN
FIAAAGKNPECLFRIVDMYDAVRDILPVLDDAFNPEVAALRECLGLSIKAILMALENLVR
RDPSESCPLDGGVHPMTRYVMNYLVTACVSRHTLEEVMLLEFGSSDPSGNCPIEPDRPTS
SLAIHLAWIVDVLTGNLVSKSKVYSHAPLSCVFLVNNGIYIIKKVNGCELKVLLGEDWIK
VIHSKVNQWILEYRRATWGKAIMILEMDKRFCSNVNVITEKLSRFNNFVEAICQVQSRWV
LVDKQQGVDFSILVEELVIPAYRDMAEMLKATGSAGESYMRLEDVRSRIQQLFKAMTSQM
VEDLPSRTASHPG

>Os01g67810.1
MGAAVGKAAPAKARLDIAENTIFQRNRGIWDAAAACTNERLLDAVDEILDLAEAQPFPAA
SAAAARLDSALRAAMSLMMDEFMCLRVWNASSHDLRLAVDRLAVGASANALWQHTFPSTG
DRSSSASTVGRASAGSPSSAPGDLVGFLDGEFLDELQLLCPASLLVLHEIAHRVIRAGYT
KELVQKFTNSPCDVLDRFLSIFQGECSRRTTVDLIKRWSLATHLVGKALVVMQRQLYTHN
SPGAFDALKDEYFLAITKNRILNLLKFADDFTSITSHEKLIYILGMYQALSEAASGLLLM
FTGPHKELVAERSEEILAKLAMSIRSMVASLIAKVRDGVSNTKNIVGVGVHPLTKYAVLC
IVRLAPHRDTLDLILASGGDDVASLSDLASRVVGSLEEKPVLPCDDDATAAATGSRHHLF
HANNANFVLQSCKPLLGDEWAAARESIVERHVAGYAEACWAPVVACLEPAGRKPAAKVVA
KFSAAFDRAYESQARCEVRDPALRDALRRAVSDKVVTAYGVYLKTHPKLEKKLRYTAGEL
GERLSELFEGEAAEHNK

>Os01g67820.1
MTRAEYRLAVAEQVILGWHCARSSGADLAGVWDSDATCTNESLLSAVDEVLLLAEIHAFP
MASAARRSMQDALDVAVSCLMEEFLRLKVWDASQMEVRLGVRFAVGKFSMPAADSGVSLS
LAFPTTGSISTASTIDELYASGGSQSSRVGAVTMLLDGEFFDELDLISPASLSVLHQIAL
RVIRAGYTKELLHAFTNAPCDVLDRFLTILQMECAFETDHVSFEDAEWWTAEDMIKRWIL
ATKLVAKALAVMQRQLQAQSCGAFDRFKNDYFMAIAKNSIFVLLRFANGFTTTEAPDKLV
YVLEMYEALSNATPGLLLLFTEQRVELVSRQVEVVLAKLARALRAMIGGLIARIRKADCP
QTTGSAARGVGVHPLTRYAMTCVELLSPHRAALDLILANGAGESVTSLGSLVAVLVTSLE
RHLEEINPKLSNDDDDAAAAAAASRHLFLATNASYVARRAVDAGVEPLLGDGWAARRGSL
IARYVASYVEACWAPVAACLETAGRKPVKVAAKFSSAFDEAYESQVHREIPDPALRDALR
KAASEMVVPAYSAYLQNHPKLQKNVRHTAGELDRLLWELFEGEAAERNKLLL

>Os01g69230.1
MAAAPPGGQEKVIAAAQHIVKSLANSKNAADDMIRILSGFDDRLTFMSDLFPPPPPAAAA
VREPSVVEEEEAGPDDAREDEVEEAAELVERWDSPEEGDRLVFDSAKDAGDYLGAAAVLV
GARGARAEAALQAAMARLEDEFRHLLARGMSPLAGEDLHASLLRRLSLTVPSFASSASDL
DCPSFASHTGDGDESGGAGGRASVSDEEISPYLISPDTVGALRGIADVMLRAGYGPELCQ
VYGEMRRDTLMECLAVLGVDKMSLEEVQRVEWGVLDGKMKKWIQALKVVVRGLVAEERRI
CNQIFAADAEAEEDCFTEAAKGCVLQLLNFGDAIAIGKRSSEKLFRILGMYEALDEVLPE
LEGLFSGDARDFIKEEAVGILMRLGDAVRGTVAEFANAIQGETSRRALPGGEIHPLTRYV
MNYVRLLADYSRSLNQLLKDWDTELENGGDNVNMTPLGQCVLILITHLQAKIEEKSKLYE
DEALQNIFLMNNLLYIVQKVKDSELKTLLGDNWIRQRRGQIRRYSTGYLRSSWTRVLACL
RDDGLPQTMGSSSALKASLKERFKNFNLAFEELYKTQTTWKVVDPQLREELKISISEKVL
PAYRSFVGRFRGQLEGGRNSARYIKYNPEDLENQVSDFFEGRRPNA

>Os02g05620.1
MESVAAAARSLRAGVEKSRALGQALARAGPRVEEIQLALPALEAAVRPIRAPRAELAAAG
PHIDRAVGPAAAVLKVFDAVHGLEPPLLAAGAVAGDLAGYLAVLGRLEEALRFLSDNSGL
AAQWLADIVEYLGDHDLADPRFLADLAVTLEGLKKPSGDLDGGLLAAALDMLEAEFRRLL
ADHSAPLPLAMQQLNTTSASTAAPSLIPAATVHKLSLILDRLIANGRQDRCLSVYADARG
GVVSASLRALGLDYLRNPVDVAQALGPGVELWGRHLEFVVRCLLESERQLCNKVFGQRKD
DASACFADVAAHAGILDFLSFGRAAADAKKDPIKLLRLLEVFDSLNKLRLDFNRLFGGKK
ACVEIQNQTRDLVKLLVDGAVEIFEELLVQVELQRHMPPPPDGGVPRLVSFVVEYCNRLL
SEKYRPVLAQVLTIHRSWRKETFSDKMLVNAVLNIVKALEANFDVWSKAYDNVTLSYLFM
MNTHWHFFKNLKATRLGELLGDAWLQEHEQFKDYYLTVFMRDSWGVVSPLLNREGLILFS
KGRATAKDLVKQRLKTFNASFDEMFRKQSAWVIPEKDLREKTCGLVVQAIVPAYRSYMQN
YGPLVEQDVSASKYVKYTVDGLEKMLSALFIPRPRRAGSFQIRHTNDKITSAMTGFYRSA
STVK

>Os02g30230.2
MSAAPPPPPPESPVAAAAGGGDKVLAAAQHIVKSLATSKNAADDMIRILSGFDNRLSQIT
SDLFPSPDLAADSDERGNPLWGQISAAAFDAAEQLIQVWDGTPEALVFEATEDEVAEYLS
AVDVAIEHLARGSGGGAGGAGSSSSSTAGRAGVAVQLAMARLEEELRHLMVRHAVPLDPT
GLFFSLRRLSLGSMDDLDTSSEFDAATPHSIDVAPETARGGPLVNPFEDQVFDPVRPEAV
DDLRAIADRMARAGYSRELADAYCGIRRDLLDEYLSALGVERLSIDEVQRIEWKHLNDKM
KKWVQAVKTVVRVLLAGERRLCDQVLSVSDELREECFIESTKGCIMQILSFGDAVAVCPR
SPEKLSRILDMYEALAEVIPEMKDLCLGSSGDGVISDVQANLDRLGDAIRGTLFEFGKVL
QLESSRRAMTAGEIHPMTRYVMNYLRLLVVYSDTLDALLDDNADDQIDLARAEDQDQEHL
ESMTPLGKRLLKLISYLEANLEEKSKLYEDSALECIFSMNNLLYIVQKVRDSELGKILGD
HWVKRRNGKIRQYSKSYLRISWMKVLSFLKDDGHGSGSGSSSGSGSGHSSSRMSIKEKFK
NFNLAFEEIYRNQTTWKVPDPQLREELKISISENVIPAYRAFLGRYGSQVDGGRNSGKYI
KYTPEDLESQLSDLFEGAPGPANHSRRRT

>Os02g36619.1
MGGDRGKKPVDTPADMLLPSRKRWLGDGGSDRAHGGCLFYETTPSSFTHGSSSSSPNRPL
HDRMEVDTKESEIPRQRTENDRKISARIKRSHQARRRQRYEDQEDRVHGNVHFASICPPP
VSWLELKHNMEVKLDLNLDDIEKSIVIPRCQEMDTSGNPDKVDKYLVAAKNLTRILNLEH
PVLTETGHLRDRARSLHGTTISSIITEFCYLKVWRVSPLRRLGYLPGPIWESSVRSTFNE
SISATVSSSSSSSFTCSGSTNGSSDNNQASLEDGPDKRLACTGFINIQSVSVLDDIASII
TEGGYQQLLRGAFDRHYSELARYFEILDIENILGSHMKDSVEILVNAWVRAMRITLNVLT
EMRRQLHKQNFGAFNSFKHDYFMVIATQSIKKLVACGSSMCSWQQNSQDDPSTQSCAARE
STKHTTQMILNLVMMYRALNYAMPELLALFSGRTEQIVLAEFRGLIDRSSSTVLQLFMEL
NNLIKSQRLVMVDIGVHHITRHITEYMRVLFEKKSTIYQMLDSKPNAFGELVMGLVSSLE
SMLEMNSRSLVLQGQKQVFLLNNLHFMIEQVKRCIDSGLILGESCLVQREDQLDQLITAY
IEASWDPVISSFEKRTQVAIILWPHQLFDKFNSSFERIYSVQKTWKVTNPNVRLKLREAI
IQKLIPVYQMQMGNQSEKKQMSARYSVEQLESQLLEMFEG

>Os03g33520.1
MALVAVAGSSRSTNTALEEKVAGVAALIDKWRPDDGQCSLFLDGSRREAGRFLCAAVELH
GAMLLVASDVDQERGDECLVRAQGVLEAAMRRLQLELELLLSTVRSNAVDGAISGHDVVG
DAGVVGHITMVADAMMAAGYGMECVSTFNSHRRAEFAAAVRRLLGFAPSQHAHFHKLTWE
DVDGKVQSWHTAAGFAFNFAFSRERVLCHRVFAADAALADKVFAGIASDHAADLLAVAEA
AVMRARRAPERLFHVLDVHATLAEILPAIACILGDKSEAAARATAALRNAGNAARGILMS
LEQAIQKTTSSKAAVTGSAVHPLTRYVMNYLVLLADYEDTLARIYQQGESTLTSGSGSAS
RVSPSSSADSIGRLVSVLQRKLEAMAVGYRPSALRSLFMANNTHYVSKKVRGSSKLEGIV
GEDWIEEQMAETRRHVDAFVHSAWRDVLVAGGEGADAAVKEAVATQRSWVVADDEMGDAV
RAAAAAVVVPAYRALYRRHGTAAWMTPGDVNAMISRQFGGLRNEAAGARPVSAGSATSRR
HRLRLTSFSDKLAHVQ

>Os04g31330.1
MSAPPAPPHPQPEELEVAEEPPAAAGGVGNDKVLAAAQHIVKSLATSKNAADDMIRILSG
FDHRFSSITADLFPSPLPSSGAGPTPPPPPPPRGAFEAAERLIRQWDATSELLVFEGPEG
DVADYLEAVDVAVDQLLSGVGAAAADAEAEAAGVVVQLAMARMEEELRHLMVRHAVPLDA
SGLFCSLRRLSLESMDDLDTSSEFDPITPHSLEGGPDTARSASLVGNPFDDQVFDLVRPE
AIDDLRSIAQRMDRAGYASELEQVYCGVRRDLLDECLAVLGVERLSIDEVQRMEWKLLND
KMKKWVHGVKTVVRSLLTGERRICDQVLAVSDELRDECFVESTKGCIMQILNFGDAVAVC
SRSPEKLSRILDMYEALAEVIPELKELFFGNSGNDVICDLEGVLERLGDAVKGTLLEFGK
VLQQESSRRPMMAGEIHPMTRYVMNYLRLLVVYSDTLDKLLGDDSAGDVDHSDTHRGGDD
EEEYLESLSPLGRHLVKLISYLEANLEEKSKLYEDGALQCIFSMNNILYIVQKVKDSELG
RILGDHWIRRRRGKIRQNSKNYLRISWTKVLSFLKDDAHGGRSGSGSGSGNSSRIKEKFK
NFNLAFDEIYRSQTLWKVPDPQLREELKISISENVIPAYRAFLGRYGSLVDSGRNSGRYI
KYTPEDLENQLSDLFEGSLGPANHSRRR

>Os04g58870.1
MERAADEEAAAEALRAKIELLRQAMQSSEAMQKEAAVIGTRLNNHMVAIDEAMRPAHKRT
YNACRVHDNIRRSLTAAGAIVRHLDLVREAEHVILLDRPNEDLNAYLEAIDKLTSVEYFF
TSKIRCRVGNDVHERVNELLSKAIHGLENEFHRLLTKCSKPVDLENIFNCLSSLNRQLSS
EDLIGPSAVISDYLFEQVDAIFEGNACSENQKSALTLTKSLAQTAKKTIGDFMEYILNHS
VTSTTVDGAVHYMTSYVTDYIKFLFDYQSSIKQIFGDPCVEDEKDTDVVSQIVGAIHALE
TNLAMKAKQYKDLALGHLFLMNNIHYIVKYIGRSELKDLLGADWIERQRRIVQQHATRYR
RVAWLKVLECLSTQGLTSSVGSSIDVTQGSFRNIKNSTTSRSVIKERLKCFNMRFEEICQ
KQMNWGVPDRDLRDSLILMIAEILLPAYRSFLKHFGPLVENSHSALKYMKYTPESLEQAL
GNLFAKKLRSDQVFSLHLFAACIVHVCIGLTYSFSKPGGSDQV

>Os04g58880.1
METLAQRAALLRESLQKSQSVTDAVVSILGSFDSRLSALDAAMRPIQVRTHAVRTAHENI
DRTLRSADVILTQFDRTREAEREIQKGPHENLQGFLDAVDRLRSIERFFSSNRSYRSSDG
VLNHVNALLSKALVKMEDEFQKQLTQRSKPIEPDRLFDCLPSTLRPSSESHPEGGKNQSH
SENQQNSEAAVYSPPALIEPRFIPFLAKLAQQLVQAGCQQQCSEIYSEARASALESSLKS
LGVEKLSKDEVQKMPWEILESKIGNWIHFMRIAVKLLFAAERQLCDQVFECSQSLRDKCF
AQITRNSLATLLSFGEAIAMSKRSPEKLFVLLDMYEIMCELQADIDTIFVGESCSQMRES
ALSLTKCLAQTAQKTFSDFEEAVEKDATKNIHIDGTVHPLTSYVINYVKFLFDYQSTLKQ
LFQEFKREDGTGSELATVTMSIMQALQNNLDAKAKQYKDPALMHIFLMNNIHYIVKSVRR
SEAKDLLGDDWIQRHRRIVQQNANHYRRIAWSKVLQCLSGQGLTSSGGSGQVGSEGGNSS
GASRAAVKERFRSFNVLFEEIYQKQCGWSVPDTELRESLRLAVAEILLPAYRSFLKRFGP
LIENSKAPGKYVKHTPEQVELLLANLFEGKQERT

>Os05g30640.1
METQLPTVMELDSSEPANFTQPSRRYSYLEKIRSLSVVSGEVAGWSSSASASSSRSARSS
YYSSSMSSNASGGPHNHRYAPYSNSSPGDIDLHGAQDIARQMVHDGFMVNLIREFDRAPG
PALERWFSELDVGWLLRSAAAADKEQSELGLADLVRRWTRGYTVMAEALSATQTKVAGVP
AIILPQAQRDHNNIMCDQELEDDLRLQFARFVEATVSKMLAFVDALAAENTRLSIDNLSR
LVGLCSCIYSCFYKCNVVVITDSEEIVDSELQCLGRKVVGAFIITTTTLCNAIESMAMVA
EAVTPVLIGWDSCENFKQNAEIHEATRLIVDYVRLFWGYQSLRSNMRYLKWVQIPITMIP
QMLINFEDQLEKISESFSDPSLRYLFLLNNSYFVREEFLEPSNYVFILPSGTTLKFMQYQ
EKYMLASWEPVLYCLHEKMPLWFPKHSSQLARFKSEFQKTFRHQKLWKVPNPRLRQKLRE
AIIDKVITGYKRYLEDHPELEKCSSDLQDMEDMVNELFEG

>Os05g30660.1
MAALSELDATEASLSLPSWRWSYSYLEKIRSMSVVGSSSSSSSSRSARSSNYSSTVSSTE
SGAGSHRRRCKTGAASGGSFLRVVGFQVPGPRDIASQMVRDGFVLALIGAFGRAPGPVLE
RWFSELDVGWVLRPTDQQQQEEEEEEEAERLVWRWTRALTVMAHALSATQGHLHDERSAA
AAAAAAVAVVGGVEFAISQPPHHTAPAVASSSDHELLLRGVVGGGDDLCLVRFTDTTISK
MIAFAAALAAAGKAGTCPTPTADSFFGLMEVHTCISDVSEILMPALKQEALDLRLPDSEQ
MQSLVNKIGEAMANTQDSLGEAIRKTAKDAEAVTPVLSAMDSWEKFTQTEGIHRATRLIV
DYASLFWGYRRVLESILCCYRSESSQNCWEIVQSLIEQMIITFLDQLEKKSESFSDPSLR
YIFLINNSYFIQDQFLATNTDYSFPSSKGIRYWHYQNCYLDVSWEPVLSFLYLYNKMPKF
FPKHSPQLLARFQSEFQKACRHQKLWKVPNTEHRNSLRKAISDKVITAYRKYLEGHLEPE
KSSSDLLAMEDMVNELFEG

>Os05g30680.1
MMTTDALSPPSGPFPDNAEIHKATLLAVNYAILFWGYHSVLEAILLDNGDLFGNCSWYSE
KLVVERLIVQIITNLQDELEKKSKLFSDHSLRYLFLLNNSYVVQYQFLVPSDYSPPSEIK
FHYEQYQKEYMRASWEPVLSCLHDKMPPCFPKLSSHSELSRFELEFEKTCSHQKLWKVPL
PNLRQSLRETIINKIITRYKKYMEDHPEQEKCGRDPLDMEGMVNDLFEG

>Os05g30700.1
MKLEPQLAITMELGRSSDPNISLQSRRHSYLQEIRSLAVDSAGGWSPSSSSRSARSSSYY
SSSKSSSSRHRYAPYSISSSRRLARLEDKSPRDIARRMVRDGFMGKLIGEFGRAPRPALE
RWFSELDVGWVLRSALEKEKSELALDKLYDLAVQRWTRGFTVMAEALSATQRHLQEEGRS
TAQVDRDDDLRLVRFVEATVCKMLAFANSLVAVADKTWNPMNKLSGLMNVRSCISHASEI
IMLSLKKETLWLPDSDEMLQGLLNKTSNIFSTAKDNLGQAIQRMANDAEAVTPVLSGMHS
WETFPQSAEIHKATHLIMDYARLFWGHIDELNSILGQCWPHRILKCDIIEQMISNLIDHL
EKKSESFSDPILS

>Os05g39610.1
MAEDGEEKLLATVQHIVQTLGSSDTMTEDILRVFSNYDGRLSLDKLYAARAAAASAAGGG
GGGGLGGGGEHSMPESPTLPLPPPPAAAVSAAAAAGRPPPVTSMERTVRTLDRQISQFVA
MDRLIWADSADADAFLEAVDDLIGTVQELEAAGTNRGLFDRAEELLSRCMARLEEEFRAL
IERPDDAVPAAPGGFRSDGSDDEEDFGGGDGYGDEPIPIAKPVTDYDVVIDALSPGSVAN
VHQIARRMVDAGFGRECAEVYAAARRGFVDESVARLGVRPRTAEEVHASSWEELEFDIAR
WIPAFNMVFRILIPSERRLCDRVFDGLAPFGDLAFVAAVRTQALQLISFGDAISSSSRAP
ERLFRVVDMYEAVRDLLPDLDPVFADPYSAALRAEVTAVCNTLGSSIKGIFMELENLIRR
DPARVAAQGGGIHPITRYVMNYLRAACGSRQTLEEVMEGDFGAVGGAAAAVDPDRPTSSL
AVHIAWIMDVLHKNLDIKSKIYRDPSLACVFLMNNGKYIIQKVNDSELGVLLGDEWIKQM
TNRVRRWSMDYQRVTWGKVTTVLQTGGPGVGGLPATAMKQKLRMFNTYFQEIYEVQSEWV
IADEQLRVDVRAAVAEAVMPVYTALISRLKSSPEARHDLYIKYTPEDVEACIQHLFEGAA
K

>Os06g08460.1
MAIMHARFEVSDVVGGDGSSSGGSSPASVSGPSDSDGSSCSSSSAADELFPDARELPSTS
ASVPVLAGVGFHPISPTSLSVLSDIDVHMQRMARLLPAFASPAAAPRAQALGRWLAGFDV
GWVLEMDAGGGRLPRREVGRRVRVWAQALSTMDRVFRLRHREARNPANEAAAAQLAALGE
LASASAGAMLRLATAVAALGASPSALLAALDVYVPVSEAYPGLARMFSWSTAAADAALAA
LVDAARRCVRGLPASIRSHYPWRMPQGGEVHPCVGFWMGYFRCMLRNRVSLYLVLAGGDG
GETATTPALAPGGEGGLVADLISRLEAVLEEKSGELAFPGLRQVFMLNNTHAIVRRAVRS
DLAMFLPPGWTRAREERMEGYVKSYLDASWAPVVSRLAAAATKPAAVSVLRRRRDPLAAF
NSALENACSAQRCWKVPSPVLRRVLRRTVSEHVVPAYRRCLEAAETPAAARTVEELERQL
SELFEG

>Os06g14450.1
MMLAGHESNLSHAYGEIRNSTLMQCLCLFGVQIDLNSYNPRASPSESGFNMLLDLDGQKM
EIWIQALRVIIGTVLPEERQACTQIFGSDSKVEEDCFARATMRFIQQLFAFGSLIANVKD
EQYEKVPLLVQMLEEFLKLKPSIEALRYGDAKDAISQEADMLLEKLREEAVRLLLKFSEA
QINHESYDNETIVLNGSVLSFPQYTMGVIKLLAGYSDTLNIILPVEVGGVGTVTTSPWKS
YVLTLLTRLQLNIEEKSKSYKDECLRNVFLMNNAMYVLEKARSPDLKILLGDNWVTKQLV
QVEQHATAYLRASWTEPLFQLKDKGINYTERSLILTKKFKNFNSIFGEISRVQTTWKVPN
PQLRQHLRLVILQQVIPAYRAFVGRFGMLLNSKFIKYTLEDIENNVLDLFEG

>Os06g48330.1
MGVGEEEGRGMASLLAARRALRAGVERSRALSHALARAGPRLGEIRARLPPMEAAVRPIR
APRDALEGAGECVDRAVGPAAAVLKVFDAVHGLEPPLLAASAAADDLPGYLAVLSRLEEA
LHFLSDNCGIASQWLADIVEYLGDRSLADPRFVSDLAEALSHLKTPSANLDGGLLAAALD
ILEAEFRRLLTEHSAPLAMKEPNNSSDPGSITPPRIPASAVHKLSLILDRLAANGRLGTC
TAAYADARGDTVSASLRALGLDYLHDPAEDAQVLTPNVEHWGRHLEFAVRHLLEAERKLC
VAVFERRPEAASSCFAEIASRAGILDFLKFGRAICDARKDPIKLLRLLDVFDSLSKLRMD
FNRLFGGKACVEIQTRTRELVKRVVDGSVEIFEELLVQVELQRNMPPPADGGVPRIVSFV
AKYCNQLLGDPYRSVLTQVLVIHRSWRKETFNDKMLVDAVLNIVKALEANFEAWSKAYED
VTLSYLFMMNTHWHFFKHLKGTKMGEILGDEWLREHEQYKDYYSAVFLRESWGTLAPLLS
REGIILFSKGRATARDLVKQRLKSFNANFDEMYQKQSAWIISDRDLQQKTCHLVVQAIVP
VYRSFMQNYGPLVDQQDASANKYVKFTAEGLDKMLSTLFLPKPRRAGSFQIRHSNGKITS
AMTGLYRSSSTLK

>Os07g10910.1
MDVPLVPVPTTAADDDAAAGSPSPSPEMEMEEDGGGGKVVYVAVSGNRNKALPTLRWALR
RHAPAPEGRKKTALLVLVYVHRPATMIPIFTGAKVPSIVLKDEIVTSYRQQERRITEKFL
QQYLDICTSEKVQAEAFMIANDNIAHGLIGAIQEHKISTLIMGAGIYGKTSTQRTKLAIT
MEKEADPSCKILFVHKGNLFSIRPRTTSIPISVNSDVPTMAGSHIPWFSFIPPWHHDDRS
SVTSSSFLTDSQTMTDNGLDPENLDHQFFENAMPMFDYDSFSLIRHESLHGLNEIASQII
LSGHSQYLRQLNFDVSCNEEVRNRQFIHGIDSILGVDSMNLEEVYWKAYMEDKTIKWIYL
LEYIHKIVSVSLKQIQEQHDGASSGLTLEGLSDAATKPINRLLTFASTVSKVNGSPEKLF
HTLQMHKALSEASPMIQQALLGEQKEFFVRELHRILDTLEDSAREILGKLKVQIQSHDSP
IIPGGSVHLVTTYLMRYITLLAHNTSSLNTILGHDHSDHLLAADGINLLLPSHLISGLIF
DLGSMLQKQSKLYKPEGLQYLFLMNNEHFILQHFEREDIKLMIGTEWIQKYCHNINRYKV
KYIEATWATVVSCLDKKISISLNFLQPSPLKEFISSFETEYRLQMHWKVPDPKLRIELRQ
TVCDYVLPAYCEFMEKHPNLEKSGDNLEDIRNKLNELFEG

>Os07g10940.1
MAGEGGAEEEKVYVAVGGEPERCLPTLRWALSYTPAGSTLVLLYVHRPDAMIPIFTGARV
PVCVLKDEVINVHRQKERSIVQERLRIFTAECESKQVHTEVIIAENDSIGLGIVKLIEEH
KIGTLIMGAGYYGHYYEKDFRVRSKPVFASRPKSSTGEFKVRTKLATIVEEQAHPSCKIL
FVHGGKELSTRPRLINIRAARNENGEIPRAAWRLDDEEVEEECRCSALSSSSSSTASYGA
LKLEKLDNPVIEKLESSSPSSADHGSLLTLMAPASLVALNEMVNEMILAGMSPELRRAPF
GAGCDDDGQVRRSLHAIIGIDAALGLEWRNLEEVHWRGYMEYKTTRWLHTLEYVRCVAAV
MHRGGQARARALSAAAEKPVETLLEFATAVSRVSGSPEKLFHMLHMHKALAHAAPLLLAA
FIGDAKERFAGELERTLASLGVAVRGILSKTKALIHSYGGSPGQNVVVVVVVPDGGGIHV
VTSYLARYVELLAQHAASLNVILAGDVDVDDDDGSQSQMMSPLGRLVAGVIGSLGVMLRR
TAELYETEGGEGLRHLFLLNNEHAILQAIETTTLLPLAAEWTQAYRHGIEQHKQGYIQTW
AAVATSCLPRDDPPPPPTSAKKAGFLRRRRRSPPLREFAASLEETSVEQMQWKAASPHLR
DELRRAVKECVAQAYSEFMDKHPTSNAGEEFATVDDLILRCQIDQILEG

>Os08g13570.1
MEYGITPAGGFRWRSYRDLIRDVFIAGDMYCGPAKLLFPQITGSAGEDQARCGWSSASSV
ASSPVVSSSYMSSSGSPAWSSASSSPVHKLRVIAQQMVGDGYIQELIRAFGRRRPDELIF
QRWFSQLDVDFVLVLHTDGMVRADSFSVEDLMALIKRWIRALLTMVQVLNITLLELPLPV
AGSTERMAAAADHAQFTGFAEESILRMLAFVDAVTLSALNVNDDHRHRTPELLPGMLQLY
ACVSEACDLLVSAGMGKDEITKMQALDAMNNGILMQSRRKLSDAIWVMMEKVRALFLMDA
CWQVSQEAAASGTHETTELTMNYITLLWRNHTMLDYFSVFVSDADSFSSVARLIAEMITC
LECKLEETSLSIPDLGLRFIFLLNNWHRVLQRVESLRDLPAAVRQERILLLHASDSKIKR
YIDDYLNASWSPLLRCLLIDKPFVALGRSHESKIETQLQTTYATQKFWKVPNPQLRQRLR
RAIMSKVIPDYSKYIEQMDRQNKINRHLVVTSPEQLEQQIEELFEG

>Os08g35470.1
MDGSAELEAAERVVMRWDSTSASDEPMLFDGARAEAERFLRAVDDLRRLAPPSPAAVGSP
RRLSSGSSSVSAGGGGGAATAVQVAMARLEDEFRHVLSSRALDLEIEALADLGGSLSISS
DRSNSASSAELQVVDEDDSVSSLVGRRSSYRSLPSIREIDLLPDDAVSDLRAIASRMAAA
GYGRECAQVYASVRKPAVDASLRRLGVERLSIGDVQRLEWKALEAKIRRWIRAARAAVRG
VFASERRLCFLIFHDLPISNITVTAAAPATHDTPFAEAVKGAALQLFGFAEAISIGRRSP
EKLFKIIDLHDALSDLLPDVSDIFAASKVAESIYVQAAEIRSRLADAVRGILSEFENAVL
RDPPKTAVPGGTVHPLTRYVMNYSSLISDYKVTLSELIVSRPSASARLAAEGNELAPSLA
ELDLPEPDNQTPLAAHIIWIIVVLEHNLEGKASLYRDTALSHLFLMNNVYYIVHKVKDSP
DLWNLIGDDYLKRLTGKFTMAATNYQRSAWLKILNCLRDEGLHVSGGFSSGISKSALRER
FRSFNAAFEEAHRVQSGWCVPDTQLREELRISISEKLVPAYRSFLGRFRHHIENGKHPEL
YIKYSAEDLEIAVNDFFEGVPPSPHIRRRSHS

>Os08g40840.1
MCTHASTPAIAGGDTVLEQLRASRAAIVSVLATAVEAEAAIDAAGDRLGDMYSGLPSSSQ
LQSQAVAARALRARIDRAVAPAGPLLAALRRVSALAEEAAAALPAADPGDAGGAAAFVGR
VDRLRDAVEEAVARGDEAVRRVEEAVGFLGRTKATGRGRVRRLAEAAAALRAVHEAEAEE
MRFEGPLDEALLGLQDLFEALLLRLKHPGRGGGGGEVSDVEEEYELGTDDEVDAAARIAR
TLAGNDCLDICLDIYVKVRYRRAAKAMMRLNPEYLKSYTPEDVDAMEWEALESAMALWGP
HFHVAISGVLAAERWLCARVLAPLPPAVWPECFAKIAARIAAAFFRFADGVAAAAAREPQ
RLFRLLDMLDAVARERGRLDELFSGESATLLAIRERAREVERALARAAAAAFYEFGLRVE
THYVTAAAAGESGHVPKIVRYAVNYLKCLASDDYRGTMDAALRAGAGDDDGGDSEALAEA
ASNVLEALHRHVEAARRALPDAVASHVMAMNSYWYIYMRARGSELASLVGDDTMRRRYKA
SAEEAAWEYQDAAWGPLVRLVSGSSSGAAKAWPSPEEAREKAAAFADALEERARRHGAEY
KIPDGDLREQIKAAAAKAVRGAYAGFLRANDSAVASGGGRREFLPVDAIEGMVRRVFDEM
GDGGGVAGSAGRTRSRRQSGNLEGFEG

>Os08g41820.1
MADGARDAVVEVAKHMGKSLAVSKNAADDMMRVLSRYEGEAPMFPLSHPEVDQAEEEEVF
AAAEDIIRRCNSVSSPSEMVDYLYAVDDAIAATALQGELASRAAETVQAAMPRLEEEVRA
LLGSSARRLSLDSFEDLDDAGAATTPDGSPPRRDALSPEAAASASGVADRMLRAGYGPEL
AQVYVAVRRDALAESAAHLGVEAVAIEEVLRMEWGVLNQRIRRWSHAVRAVVKTLLAGER
RLCDEVFASDEELGHECFADVARGCLLQLIGFADAVAMSTPATEKLYRMLGMYEALTAVE
PDIESLFTGDARDFFSSEVAGVAAQLGSTIRHTIDQFVNVIHGESSRRPVLGGEIHPMTR
YVLNYCGLLAECRVTLDMVLADNNTSNHDTNDDDHDGGGGGGASSTPSGRCMREILTHLL
RNLDEKSRLYDDAGLKNIFLMNNIYYIVQKMMVEFPALRELLGDDWVRRHRGQIRQYETG
YLRASWMSVLASLRDDASPAAAHGHGGRAALKEKARSFNAAFEELYRSQTAWKVTDPQLR
EELRIAVSERLIPAYRSFVGRSRQLLESGSSSGRHSSSAAKHIKYSLEDLEDYMLDFFEG
VQKFVR

>Os09g17810.1
METTRSDGSIMVVGAVDIDCPQHRLCGYRDLIRGVSGGGAAMSRWPEAAPFVPQIASTGG
DGGAAVAGGGWSSGSSSPAPSSCSSSSSWREGDCCYDVCWCSSSTVHELRSIAERMVRDG
YIEGLIRAFGGAATAGAAGRRGPPDELLLHNWFSQLDVEWVLLLHTCSEEEEDEHVRRPP
PLPVEDLMALMERWIRALLTMVQVLCITQLELRAKKPTVAGVRRAIQFFLLRRDSKTAHA
DYVQQVVQFARFAEESILRMLAFVDAATLAVVEEDDDDHRVAEALPGMLQVYACISEASP
TVLAMFKEASDLLASGSSRHGQEAQVFDGMDGIFLRKRKKLSDAIWDMMEKVRSSFLQDG
CWQVSPEASASGVHETTVLMMNYIALLWRNDDVLTFILQDHHFSVFVSHTQGFSSVVNLI
TDIISCLGHKLEEIASSLSNSILDPALRCIFLLNNWQLVLHRIESLDLPSWALIDRCRTR
RYIDTYIDVFWSPLLCCIFIGNSSDTPRKKTYRPAFGFRRYLSLENFEIEFRKTYAKHKF
FKVPDPKLRQRLRQAIIQKIIPHYSMYLEERAARGMHNRPPKITPEQLKELLEELFEG

>Os09g26820.1
MMDGSTAAAAELEAAERVVMRWDSTASASYGGGGGDEQMLFDGGGDRVEAERFLRAVDDL
RRLAPPSPATVGSPRRTSSASGGGGAASNAVQVAMARLEDEFRHVLSSRALDLEIEALAD
LTSLSMCSDRTNSADVAEEAAAADEDDSVSSSVGRRSSYRSLRSIREIDLLPADAISDLH
AIASRMAVAGYGRECVQVYASVRKPAVDSALRRLGVEKLSIGDVQRLEWEVLEAKIRRWI
RAARAAVRGVFASERRLCFLIFHDLPLSSSTITTATHDAPFAEAVKGAALQLFGFAEAIS
IGRRSPEKLFKIIDLHDAIADLLPDVSDIFAASKAGESIYVQAAEIRSRLADAVRGILSE
FENAVLRDPSKTPVPGGTIHPLTRYVMNYSSLISDYKTTLSELIVSRPLACSRIAPEGNE
NAPSFPDLDLADPDSQLPLAAHLIWIIVVLEHNLESKASLYKDAALSHLFVMNNVHYIAH
KIKDSPELRGLIGDEYLKQLTGKFRLAATRYQRTAWLKILNCLRDEGLHVSGGFSSGVSK
SALRERFKSFNAAFEEAHRVQSAWYVPDTQLREELRISIAEKLLPAYRSFLGRFRHHIEN
GRHPELYIKYSVEDLETSVTNFFEGCPPSLHNRRRSHG

>Os10g33850.1
MQMRICNDGAAAATPHGTGYGGHLADTAAGGAFFSRSASSASTSATATSPTQPFARRPDD
SPPRWSPSSAGPPSSQPSENTATCTNDEPRHGDGAPDAAMTTKTSGGGGGAGGRGGRHSV
ASRPRAPTAPSSSGSPPPAPVCGGGATRVRAVVKTLLAGERHLCDELLASDEELGHEWFA
DVARRCLLQLIGFADAVAMSTPATEKLYRMLGMYEALTAVEPDIESLFTGDVRDLFSSEV
TGVVAQLGNTIRHTMTIDQFVNVIHGESSRRPVHGGKIHPMTRYVLNYCGLLAECRTTLD
MVLADNNNTNDDHHDGGGASSSGRCMRELLTHLLRKPDEKSRLYDHTGLQNIFLMNNLYC
IVQKMMEEEEEIDPQWAPLFFLRE

>Os11g01050.1
MMSRLIGDMQRHRRTLSTTVVEETIAAAATLVSKWHPDDHHSSLFLHASSPEADHFLRAA
ADLHRAMLFFASDPTNAHNGHGLVQAHHLLDTAMRRLQLELPRLLAPPPAGSRDRLRALA
DTMMSAGYGKECISTFKEHRRAALAATLRRQHTTVQVQLSKLTWEQVDDNIQSWLAAARI
AFSSVFPAEKELCDTVFAGDASVGDAVFEDVANNQAANLLDVAEAAVARARRAPERLFRV
LDVHDALTEILPEIMSVFGDRSEVAKRGCSALFKAGEAARGALANLEVAIEKEPSKATVA
GGGVHPLTRYVMNYLVFLADYEGALDRINQQQGSPERSWSIGWLVQVLMRKIEAKAGSYR
EAALRHLFMANNTHYVARKVAKIPSLGDDDGEAQDAARRHVEAYVRAAWGKVLKAIAAAD
GVEVEEAVMQAVAKQEKWVAADEEMGQVLRAAATAAVVPKYRMLYRRHGATLRLTPGDVN
AIIAALFGGIIATPSSC

>Os11g05880.1
MVVAAAARPQTAEALSKRASMLRDSLQRSQGNTDGMVTILGSFDHRLSALEAAMRPTQVR
THAIRMAHENIDKTIKAADGILSQFDLARRAEAAVLKGPHEDLESYLEAVDLLKGIVRFF
STNKNFKSSEGVLNHVNNLLAKSALKIEEEFRQLMTTYSKPIEPDRLFDCLPKSLRPTKD
DPDADPGNAGHSEHPSKSLETAVYRTPTLIPPRILPLMNDIAQQLIQAGNQQSCYKIYRD
TRGSALESSLRKLGVEKLSKEDVQKMQWEALEAKIGNWIHFMRIAVKLLLAGERKICDQI
FDGVNFNKDQCFAELTANSVVTLLSFGDAVAKSKRSPEKLFVLLDMYEVMHELQPEIEVI
FEGKSCSEMREASLGLAKRLAQTAQETFADFEEAVEKDASKTIVNDGTVHPLTSYVINYV
KFLFDYQSTLKLLFQEFETGSETESQLAVVTMRIMQALQNNLDGKSKQYRDPALTYLFLM
NNIHYMVRSVRRSEAKDILGDDWIQRHRRIVQQNANQYKRVAWAKILQTLSIQGAGSTGS
SDLSSSGVSRAMIKERFKSFNMQFEELHAKQSQWIVPDQELRESLRLAVAEVLLPAYRSF
VKRFGNLVENGKNPHKYVRYSPEMVEQLLGEFFEGQQWGEQKR

>Os11g06700.1
MDRIPPQKSSSFSPATFREERLGRNLSLGAIKISEHAPAVRVKEEAEEGRGGVDNAGAGE
GEGAAGEEAAPPEEAAEPDLAMLSAEVDAFLAGREGDAPTSISEVTLDKFASAVEQEMAQ
SEGDDDKWAVGENGEAAPLLAAIRRISALAAALTAVPEGSKFTIGVHRVTGVLHRAMAFV
EDEFHTMLEDPRVAKAAQNGDTRSATGKSMRRGPSFNHAGGDPASDGGGGGGGGGDTPPP
FPPETVDRLRAMADAMIAVGYMTECTQVFLVARRNALDASLQNLGYEKASIDDVVRMAWE
SLESDVATWIKAFHHTINVGLSAEHDLCARVFAGCDAAVGRAIFVDLARCAMLQMLNFTE
AVAMTKRAAEKLFKVLDMYEAVRDAAPVIDAFIAACSTTDAAADEPDTTTDALTDIKTEL
ASVRSRLGESAAAIFCDLESSIRADAGKQPVPGGAVHPLTRYLMNYLKYACEYKNTLEQV
FHEHHRTDIDADDEGSDPFAAQLMEVMELLHDNLEAKSRLYKDPALCSIFLMNNGRYMLQ
KIRGSPEINAVVGEAWSRKRSTDLRQYHKNYQRETWSRVLTLLRDDGVITVKGSVQKPVL
KERFKQFNAAMDEIQRTQGAWVVSDEQLQSELRVSIAAVVVPAYRSFLGRFSQSFSAGRQ
AEKYIKLSAEDLEAIIDELFDGNAVSMPRRRN

>Os11g36400.1
MQSRLAEELRALKFDRVWRPSPHRSESDGGSCSYRNSIQRVVTASVAAASTSSTTLVFPS
SGSVTSSSSASFTSSAPGSEAHGTPSSGPESYRLLRGEAFRGLSEIASHMVSDRYTERLI
TEFSRPRLGSGSGGGGGGDEILQTWFSDLGVDWVLRVDEMNLQEKPWSGVEEMIKGWLAA
LTVMAEALRLTKATLSSGDGDSGGVIPVLPIEKYRPQISAPAWIDDDHAGVTLHDVSPGS
GSSNLDQESSDPAPNTSRSRSIAIATVKQAITAYSQAASSRSYRYDQHGAAGPEFQFALF
AKASLVKMMCFPDAIAALSRSPEKILRVIDMYAVVSGVSPSLLALLPGATKWLVSERITA
VLKTLSGMMRGILHDLESLIREEDSWRTTAQGNDIHPVNQIATCWSRRARTTTATTSCSP
SGSYTSSRRRNRR

>Os11g42989.1
MALVAMASSSGSGSSRSTNGMLEETVADVAALVEKWRSDDDGRRRRRSSLFLDGGFADAG
RFMSAAVELHRGMLVLASSDVEDARGRGDRGDERLVRAQGVLEDAMRRLQLELEILLSAV
RSNTADDGDGDGAAMSGHGLDGDGAVVVGHIRLVAEAMVAAGYGMECVTTFMSHRRAEFA
GAVRRLLGYAPSQHARFRKLAWDDVDGKVRSWHTAAGFAFNFAFSGERVLCHRVFAAADA
GVADRVFEGIASDHAADLLAVAEAAVARARRAPERLFHVLDVHATLVEIFPAIVCVLGDK
SEAAVRATAALRNAGEAARGILVSFEEAIQKATSKSSAAATGGAVHPLARYVMNYLVLLA
DYDDTLARIYQQGRGSTSPHSPSSSSSSSNPIGRLVSVLLRKLDAMAGRHRSPAARSLFM
ANNTHYVSKKVRGSSKLVGIVGGEGWAVAQSAETRRHVDAFVHAAWRDVLVVGGEGADAA
VREAVASQRRWVAVADDEMGDAVRAAAAAAVVPAYRALYRRHGMAAWMTPGDVNAMIGRL
FGGPRNAAAGARPVAAGGATPRRHRLRLTSSSQKLAHKQ

>Os11g43049.1
MALVAMASSSGSGSSRSTNGMLEETVADVAALVEKWRSDDDGRRRRRSSLFLDGGFADAG
RFMSAAVELHRGMLVLASSDVEDARGRGDRGDERLVRAQGVLEDAMRRLQLELEILLSAV
RSNTADDGDGDGAAMSGHGLDGDGAVVVGHIRLVAEAMVAAGYGMECVTTFMSHRRAEFA
GAVRRLLGYAPSQHARFRKLAWDDVDGKVRSWHTAAGFAFNFAFSGERVLCHRVFAAADA
GVADRVFEGIASDHAADLLAVAEAAVARARRAPERLFHVLDVHATLVEIFPAIVCVLGDK
SEAAVRATAALRNAGEAARGILVSFEEAIQKATSKSSAAATGGAVHPLARYVMNYLVLLA
DYDDTLARIYQQGRGSTSPHSPSSSSSSSNPIGRLVSVLLRKLDAMAGRHRSPAARSLFM
ANNTHYVSKKVRGSSKLVGIVGGEGWAVAQSAETRRHVDAFVHAAWRDVLVVGGEGADAA
VREAVASQRRWVAVADDEMGDAVRAAAAAAVVPAYRALYRRHGMAAWMTPGDVNAMIGRL
FGGPRNAAAGARPVAAGGATPRRHRLRLTSSSQKLAHKQ

>Os12g01040.1
MQRHRRTLSTTVVEETVAAAATLVSKWHPDDHHSSLFLHASSPEADHFLRAAADLHRAML
FFASDPTNAHNGHGLVQAHHLLDTAMRRLQLELPRLLAPPPAGSRDRLRALADTMMSAGY
GKECISTFKEHRRAALAATLRRQHTTVQVQLSKLTWEQVDDNIQSWLAAARIAFSSVFPA
EKELCDTVFAGDASVGDAVFEDVANNQAANLLDVAEAAVARARRAPERLFRVLDVHDALT
EILPEIMSVFGDRSEVAKRGCSALFKAGEAARGALANLEVAIEKEPSKATVAGGGVHPLT
RYVMNYLVFLADYEGALDRINQQQGSPERSWSIGWLVQVLMRKIEAKAGSYREAALRHLF
MANNTHYVARKVAKIPSLGDDDGEAQDAARRHVEAYVRAAWGKVLKAIAAADGVEVEEAV
MQAVAKQEKWVAADEEMGQVLRAAATAAVVPKYRMLYRRHGATLRLTPGDVNAIIAALFG
GIIATPSSC

>Os12g06840.1
MPLRRRDSDSRSSHHAPHKSSSFSQPSARDDKPRDAIDRNLSLGSAGHHHHHDGRRLDLH
HPPPAGDAIKEEYEEEERGGAGAPCGGGDGGGGDGGGGGDGGGGDGGVPDLAALSVEIDA
FVAAGQDGGEALSDATLERFAAAVEMEIAQSESAVDKWATGANGEPRALLAAISRIAALA
AALAKAPEGKHATAGAHRVTAVLHRAMAFLEDEFLALLDDPRVPKATTFDQVQHEVDRCV
LPASVDVGAGVGESAPPYPPETVDRLRSMADAMVTAGYVTECTQMFLVARRNASDASLRA
LGYEKASIDDVVKMTWEALEAEIATWTKAFRHTINVGLSTEHDLCARVFAGRHAAVGRGM
FADLARCVMLHMLNFTEAVTMTKRAAEKLFKVLDMYEATRDASPVIDAFLTADDGNNSTA
LTDLKHELNSVRSRLGEFAAAIFRELESSIRADAGKQPVPGGAVHPLTRYVMNYLKYACE
YNSTLEQVFREHGAHGGGGGGDGENPFAAQLMEVMELLHGNLEGKSRLYKDPSLSNIFLM
NNGRYMLQKIRGSPETNAMLGEAWARKQSTNLRQYHKNYQRETWSRVLGLLRDDGVLTVK
GSVQKPVLKERFKQFNAAMDEIQRTQGAWVVSDEQLQSELRVSIAAVVVPAYRSFLGRFA
QTFSAGRQSEKYVKLSADDVEAIIDELFDGNATSMTRRRT
